# Supplementary material for: Identification and mapping of a new recessive dwarfing gene dw9 on the 6RL rye chromosome and its phenotypic effects
Source: PLoS One. 2020 Mar 2;15(3):e0229564. doi: 10.1371/journal.pone.0229564 (PMC7051059; doi:10.1371/journal.pone.0229564)
Supplement: S1 Table — (XLSX) [file pone.0229564.s001.xlsx]

## Sheet: 541_BK-1 raw data
S1 Table. Biometrical analysis of parental lines, F2, F3 populations, gibberelin test and Dańkowskie Amber x BK-1 cross
Years	Genotypes*	Replications	Plant heigth [cm]	Length of 2-nd internode [cm]	Thickness of 2-nd internode [mm]	Spike length [cm]	Number of kernels per spike	Weight of kernels per spike [g]	Number of internodes
2014	BK-1	1	96	8	2.59	6.5	10	0.09	14
2014	BK-1	2	104	8	2.23	6.5	15	0.1	16
2014	BK-1	3	109	8.5	2.39	3.5	13	0.09	16
2014	BK-1	4	102	9	1.71	5.5	11	0.12	16
2014	BK-1	5	90	7	2.48	5.5	12	0.14	13
2014	BK-1	6	101	8.5	2.63	5	15	0.11	16
2014	BK-1	7	98.5	6	2.86	6	14	0.08	11
2014	BK-1	8	99.5	9.5	2.31	6	15	0.09	13
2014	BK-1	9	115	2.5	2.55	6	14	0.1	21
2014	BK-1	10	95	4	2.06	6	13	0.1	14
2014	541	1	136.5	19.5	4.4	12	39	1.047	5
2014	541	2	141.5	23	4.7	10	63	1.645	6
2014	541	3	131	19.5	3.7	10.5	48	0.933	6
2014	541	4	144.5	21	4.7	12.5	59	1.502	6
2014	541	5	138	19	4.4	11.5	47	1.095	6
2014	541	6	129	17	4.9	11	42	0.726	5
2014	541	7	138	18	4.4	11.5	55	1.3	6
2014	541	8	141	20	4.8	10.9	48	1.01	6
2014	541	9	133	18	4.6	11	46	0.99	5
2014	541	10	139	19	4.7	11.5	52	1.25	6
2015	BK-1	1	87	10	2.05	6.5	10	0.05	12
2015	BK-1	2	97	9.5	2.94	7	14	0.1	18
2015	BK-1	3	83	7	1.81	6	13	0.08	20
2015	BK-1	4	83	5.5	2.61	6	10	0.07	12
2015	BK-1	5	85	8	2.37	6	15	0.12	16
2015	BK-1	6	107	5	1.9	6.5	18	0.16	19
2015	BK-1	7	105	11	2.8	6	19	0.19	16
2015	BK-1	8	94	7.5	1.54	6	11	0.06	14
2015	BK-1	9	107	9.5	1.94	5.5	10	0.05	15
2015	BK-1	10	100	5.5	1.54	7	16	0.08	18
2015	541	1	132	19	4.4	13	41	0.89	6
2015	541	2	114	17	4.3	11.5	45	1.29	5
2015	541	3	154	21	4.1	14	51	1.21	6
2015	541	4	128	16	3.9	12	44	1.1	6
2015	541	5	141	20	4.2	13	62	1.5	6
2015	541	6	144	20	3.6	12.9	60	1.3	6
2015	541	7	135	18	3.8	11	55	1.2	6
2015	541	8	136	19	4	11.5	52	1.2	6
2015	541	9	132	20	3.5	11	50	1	5
2015	541	10	136	18	3	10	46	0.93	5
2016	BK-1	1	89.5	6	2.22	5	10	0.11	12
2016	BK-1	2	100	4.5	1.98	5.75	14	0.14	13
2016	BK-1	3	99.5	9.5	2.15	5.5	15	0.16	13
2016	BK-1	4	102	4	1.64	5.5	10	0.1	16
2016	BK-1	5	91	8	2.24	5.5	11	0.09	15
2016	BK-1	6	88	7.5	2.08	7	10	0.125	13
2016	BK-1	7	98	8	2.18	6.5	12	0.12	15
2016	BK-1	8	95.5	8.5	1.82	4.5	9.5	0.09	12
2016	BK-1	9	90	7	1.36	5	10	0.12	16
2016	BK-1	10	96	7.5	1.81	5	9	0.115	12
2016	541	1	123	18	4.2	10	30	0.96	5
2016	541	2	142	20	4.7	11	43	1.27	6
2016	541	3	132	20	3.6	10	42	0.98	6
2016	541	4	133	20.5	5.1	11.5	73	2.106	6
2016	541	5	128	17.2	5.7	11.4	47	1.678	5
2016	541	6	140	22.3	4	10.3	52	1.056	6
2016	541	7	129	23.4	5	12	65	2.871	5
2016	541	8	128	21.1	4.5	10	46	1.423	6
2016	541	9	135	20.3	5	10.5	60	2.103	5
2016	541	10	139	9.8	5	10.3	84	2.948	6
* data for line 541 were presented in Kantarek et. al. 2018 (PLoS ONE 13(6): e0199335)

## Sheet: F2 data
S1 Table. Biometrical analysis of parental lines, F2, F3 populations, gibberelin test and Dańkowskie Amber x BK-1 cross
Segregation of analysed traits in F2 mapping population of 541 × BK-1
Nr	Plant heigth 2014 [cm]	Length of 2-nd internode [cm]	Thickness of 2-nd internode [mm]	Spike length [cm]	Number of kernels per spike	Weight of kernels per spike [g]
BK2_1	102	4	2.06	7	17	0.3
BK2_2	146	8.5	4.39	12	54	1.04
BK2_3	152	11	4.44	12	64	1.34
BK2_4	157	16	3.77	12	59	1.01
BK2_5	151	18	4.33	11.5	58	1.75
BK2_7	133	12	2.24	5.5	10	0.1
BK2_9	85	9	2.13	5.5	14	0.13
BK2_10	148	16	4.19	10.5	49	0.88
BK2_11	130	7.5	2.49	6.5	19	0.37
BK2_13	125	5.5	3.03	9.5	38	0.79
BK2_14	100	6	2.43	6	15	0.36
BK2_15	137	12	4.42	13	16	0.11
BK2_16	177	17	3.59	11	56	1.3
BK2_17	155.5	15	4.26	10	44	0.93
BK2_18	158	10	4.69	13	79	1.8
BK2_19	180	16	3.83	11	50	1.1
BK2_21	155	10	5.08	14	68	1.42
BK2_22	166.5	11	4.54	15	81	1.93
BK2_23	163	19	4.53	11	65	1.74
BK2_24	181	15	5.26	13	65	1.74
BK2_25	92.5	6	3.48	6.5	83	2.05
BK2_26	187	17	3.89	11	53	1.2
BK2_27	108	10.5	2.57	8	28	0.69
BK2_31	156	18	4.63	12.5	54	1.19
BK2_36	163	20	6.28	13	83	2.38
BK2_37	110	6	2.023	3.5	15	0.29
BK2_39	151	20	5.34	13	54	1.37
BK2_40	176	19	5.55	15.5	102	2.44
BK2_41	163	13.5	4.36	8	23	0.42
BK2_42	185	15.5	5.8	16.5	95	2.41
BK2_44	151	14.5	5.01	14	83	1.64
BK2_45	128	10	3.02	6.5	19	0.17
BK2_46	140	13	4.25	12.5	31	0.74
BK2_47	148	9	5.04	15	61	1.35
BK2_48	158	18	5.44	13	66	1.56
BK2_49	159.5	17	4.39	11	52	1.58
BK2_51	155	17	4.7	9.5	50	1.19
BK2_52	154	24	4.33	11	46	1.24
BK2_53	185	17	5.06	16	105	3.08
BK2_54	150	20	5.08	13.5	89	2.1
BK2_56	148	14	4.18	13	84	1.96
BK2_57	149	21	5.66	12	62	1.92
BK2_59	180	19	5.33	12.5	48	0.37
BK2_62	151	19.5	3.72	6	44	0.92
BK2_63	88	8	1.56	5.5	10	0.06
BK2_64	168	13	4.97	15	62	1.31
BK2_65	144	9.5	4.37	14	56	1.43
BK2_66	140	19	5.34	13	21	0.51
BK2_67	150	20.5	4.93	12	59	1.34
BK2_68	160	22	4.54	13	15	0.38
BK2_69	140	17	4.09	12	43	0.98
BK2_73	104	9	2.72	8	46	0.72
BK2_74	185	14	3.61	11.5	51	1.01
BK2_75	150	18.5	5.1	10.5	53	1.06
BK2_76	108	7	2.12	7.5	23	0.24
BK2_77	158	12.5	5.74	16	84	2.01
BK2_78	105	8	2.27	6.5	13	0.21
BK2_79	141	14.5	4.07	11	61	1.67
BK2_80	165	15	4.48	14	64	1.64
BK2_81	165	11	5.5	10.5	50	1.39
BK2_82	170	18.5	4.52	12.5	53	1.26
BK2_83	185	18	4.99	15	85	2.31
BK2_84	193	18	6.97	15	56	1.39
BK2_85	140	17.5	4.12	13.5	76	1.81
BK2_87	181	16	4.68	15	44	1.1
BK2_89	156	11.5	4.91	13	84	2
BK2_91	142	12.5	5.37	14	70	1.65
BK2_94	169	11	4.98	11	65	1.73
BK2_95	145	9	2.32	7	17	0.41
BK2_96	180	17.5	4.48	13	38	0.72
BK2_97	180	24	4.68	13	64	1.46
BK2_98	151	13	4.65	13	35	0.88
BK2_101	165	18	3.2	11	52	1.21
BK2_102	135	10	5.1	12.5	43	1.14
BK2_103	115	5.5	2.6	6.5	29	0.42
BK2_104	197	13	4.4	8	22	0.55
BK2_105	170	17	3.84	8	28	0.7
BK2_106	194	15	5.34	13	55	1.49
BK2_107	150	10	2.16	5.5	10	0.29
BK2_108	145	19	4.6	16	69	1.64
BK2_109	152	20	5.83	14	70	1.81
BK2_110	175	17	4.95	15	68	1.71
BK2_111	185	17	4.1	15	19	0.48
BK2_113	99	6	1.91	7	19	0.13
BK2_114	120	8	2.98	6.5	22	0.3
BK2_117	170	19.5	3.74	11	42	0.98
BK2_118	110	8	2.31	6	28	0.63
BK2_120	170	19	4.45	11	52	1.1
BK2_122	99	9.5	2.8	9	17	0.38
BK2_124	141	16	4.23	14.5	74	1.68
BK2_125	181	18	4.99	16	59	1.67
BK2_126	148	11	5.67	15	61	1.9
BK2_127	143	12.5	2.35	7	16	0.34
BK2_128	157	14	6.06	15.5	45	1.31
BK2_129	160	15.5	4.83	12	74	1.86
BK2_132	110	11	2.4	8	35	0.61
BK2_134	95	8	2.13	4.5	17	0.26
BK2_136	158	20	3.45	15	45	1.26
BK2_138	148	19	4.68	14	59	1.14
BK2_139	160	19	5.36	12	61	1.4
BK2_140	156	16	5.74	13.5	68	1.88
BK2_142	125	8	2.66	8	42	1
BK2_143	190	17	4.83	14	55	1.72
BK2_144	159	12	5.58	16	25	0.72
BK2_146	130	20.5	4.14	11	40	1.11
BK2_147	160	23.5	5.12	12.5	62	1.47
BK2_149	154	18.5	4.99	13	43	1.45
BK2_150	119	9	2.24	8	35	0.79
BK2_151	180	15	5.81	13.5	60	1.61
BK2_152	159	15	4.72	15	83	2.36
BK2_153	170	15	5.65	18	70	2.12
BK2_154	161	17	4.75	14	65	1.87
BK2_155	157	13.5	5.06	13	65	1.55
BK2_156	114	11	2.65	6.5	10	0.11
BK2_157	101	8	4.27	12	44	0.76
BK2_158	156	20	3.88	11.5	43	1.03
BK2_160	143	13.5	4.35	11	44	1.2
BK2_161	144	18	4.51	13	66	2.39
BK2_162	118	6	2.26	8	26	0.27
BK2_164	96	7	2.96	10.5	34	0.62
BK2_165	140	16.5	4.89	14	91	2.61
BK2_167	145	15	4.75	13.5	36	0.84
BK2_168	163	13	4.43	14	65	1.72
BK2_169	144	19.5	3.72	12	39	0.88
BK2_174	177	17	4.04	14	75	2.28
BK2_175	159	12	4.55	16	61	1.63
BK2_176	146	16.5	4.15	12	21	0.31
BK2_177	94	6.5	2.66	8	25	0.45
BK2_178	143	11	3.94	11	37	0.85
BK2_179	168	12.5	4.99	14	86	1.67
BK2_180	191	18	4.86	14	64	1.72
BK2_183	191	10	5.86	15	63	1.8
BK2_185	112	9	2.79	8	18	0.31
BK2_186	181	19	3.92	13	75	1.87
BK2_187	144	20	4.6	13	22	0.2
BK2_188	145	15	4.31	12.5	50	1.04
BK2_189	97	8	1.98	5.5	29	0.43
BK2_190	103	12	1.59	6	15	0.18
BK2_191	150	18	5.55	11.5	57	1.38
BK2_192	162	16	5.19	14	37	1.07
BK2_193	195	19.5	5	13.5	52	1.25
BK2_194	163	11	4.85	11	72	1.45
BK2_195	174	21	4.62	13	69	1.86
BK2_196	165	15	4.06	13	64	1.52
BK2_197	119	11	2.08	6	22	0.2913
BK2_198	117	13	2	4.5	13	0.213
BK2_199	145	17	5.22	15	49	0.74
BK2_200	147	18	5.06	12.5	68	1.99
BK2_201	170	16	5.45	14.5	40	0.76
BK2_202	180	13.5	5.54	13	53	0.93
BK2_203	159	12	5.46	13.5	68	1.73
BK2_204	141	16	4.65	12	71	1.48
BK2_205	111	6	2.74	7.5	28	0.23
BK2_207	169	12	5.15	15	55	1.36
BK2_208	144	14	2.55	5.5	20	0.3
BK2_209	187	18	3.89	12.5	39	1.04
BK2_210	126	11.5	2.51	6.5	26	0.57
BK2_211	164	11	5.25	15.5	48	1.23
BK2_212	167	16	3.16	12	57	1.36
BK2_213	141	13	4.53	11.5	47	1.21
BK2_215	140	15	3.3	12	34	0.92
BK2_216	163	15	4.92	13	74	1.29
BK2_217	182	20	3.64	12.5	59	1.38
BK2_218	181	16	3.92	12	35	0.87
BK3_1	100	4.5	2.1	8	42	0.49
BK3_2	114	7	2.33	7.5	36	0.74
BK3_3	160	13	5.12	13.5	61	1.49
BK3_5	184	12.5	5.77	12	43	1.17
BK3_6	206	18	4.87	15	70	2.16
BK3_7	182	15	4.21	11.5	38	0.86
BK3_8	145	21	4.87	12	37	1.08
BK3_9	99	6	2.8	8	24	0.31
BK3_10	150	17	5.46	13.5	76	2.1
BK3_11	143	14	4.45	11	53	1.45
BK3_12	83	7	2.3	5	13	0.17
BK3_13	150	17	4.2	10.5	67	1.72
BK3_14	133	17	4.85	10	14	0.44
BK3_15	132	20	5.35	11	52	1.36
BK3_18	102	8.5	1.8	7	23	0.42
BK3_19	91	7	1.66	8	10	0.21
BK3_20	137	13	5.17	11	66	1.76
BK3_21	147	13	5.7	14	80	2.11
BK3_22	139	7	3.27	9.5	41	0.89
BK3_23	160	16	4.96	11	38	1.02
BK3_24	128	15	2.46	9	30	0.54
BK3_26	166	18	4.49	12.5	65	1.87
BK3_27	96	6	1.8	4	18	0.29
BK3_28	160	17	5.3	13	87	2.24
BK3_29	123	6.5	2.93	6	13	0.14
BK3_30	111	6	2.6	9	27	0.43
BK3_31	146	17	4.5	13	64	1.47
BK3_35	161	13	5.66	16	77	2.68
BK3_36	162	16	5.36	12	73	2.45
BK3_37	75	5.5	1.97	4	12	0.19
BK3_38	169	20	4.89	11.5	56	1.63
BK3_39	160	16.5	4.3	12	39	1.48
BK3_40	167	11	4.55	12	72	2.2
BK3_41	153	16	3.27	11	46	1.03
BK3_42	117	9.5	2.75	8	37	0.5
BK3_43	170	9	4.97	12	62	1.21
BK3_44	162	22.5	4.05	10	40	1.2
BK3_45	147	20	4.56	11	37	1.11
BK3_46	167	19	4.28	13.5	64	1.51
BK3_47	161	23	5.79	14.5	82	1.78
BK3_48	161	18.5	6.14	13.5	63	1.73
BK3_49	152	13	3.87	14	47	0.88
BK3_50	152	14	4.92	10.5	61	1.3
BK3_51	150	23	4.62	12.5	54	1.28
BK3_52	140	18	4.89	12.5	52	1.07
BK3_53	150	12	5.53	12	58	1.56
BK3_54	116	9	2.55	5.5	24	0.47
BK3_56	155	16	5.07	14.5	99	2.45
BK3_58	155	18	4.13	11.5	59	1.43
BK3_59	118	10	2	5	19	0.31
BK3_60	137	17.5	3.36	11	57	1.55
BK3_61	178	18.5	5.45	15	69	1.89
BK3_64	143	15	4.98	13.5	65	1.66
BK3_66	92	6	2.64	6	15	0.21
BK3_67	96	10	2.21	9	21	0.32
BK3_68	115	5	3.12	7	18	0.37
BK3_69	156	18	4.6	13.5	96	2.58
BK3_70	123	6	2.28	5	13	0.22
BK3_71	155	17	4.56	12.5	61	1.74
BK3_72	150	20	5.09	10.5	97	2.65
BK3_73	97	6	2.26	5.5	27	0.58
BK3_74	145	7	3.45	11.5	70	1.85
BK3_77	182	15	4.82	14	80	2.28
BK3_78	159	11.5	5.3	12.5	37	0.94
BK3_79	155	13	5.87	13	77	2.43
BK3_80	178	19	5.28	13	61	1.71
BK3_82	167	24.5	4.33	10	79	1.99
BK3_83	173	12	3.91	11	68	0.96
BK3_84	164	9	5.4	13	76	1.75
BK3_85	170	13	5.24	12	25	0.82
BK3_86	117	7	2.53	5	20	0.27
BK3_87	160	19.5	5.59	10.5	53	1.51
BK3_88	122	20	4.08	9	29	0.75
BK3_89	160	17	4.78	12	30	0.75
BK3_90	142	15	4.41	12	34	0.82
BK3_91	192	15	4.92	11	37	0.79
BK3_92	160	14	5.26	15	64	1.92
BK3_93	146	18	3.4	10.5	54	1.18
BK3_94	181	15	4.84	13.5	69	1.85
BK3_96	172	12	5.92	14.5	92	2.72
BK3_97	130	21	3.62	9.5	20	0.61
BK3_99	153	15	5.06	12	63	1.52
BK3_100	146	19	4.67	9.5	43	1.23
BK3_101	90	9	2.27	6	12	0.22
BK3_103	162	16	6.08	13	80	2.11
BK3_107	161	21	5.21	11.5	35	1.08
BK3_109	151	18	4.18	11.5	41	1.13
BK3_111	166	28	4.97	11	75	2.43
BK3_113	178	7	5.23	11	54	1.47
BK3_114	142	14	4.7	12	57	1.75
BK3_115	166	16	5.66	14	88	2.63
BK3_116	156	12	4.75	12	45	1.19
BK3_117	190	22	4.64	11	63	1.75
BK3_120	144	14	4.67	12	50	1.54
BK3_121	160	19	4.61	11.5	66	1.5
BK3_122	159	16	4.68	11	54	1.44
BK3_123	172	17	4.36	12	78	2.83
BK3_126	145	15	4.14	10	46	1.26
BK3_127	130	12	3.52	9.5	19	0.39
BK3_128	171	7	5.11	14	70	1.88
BK3_129	115	6	2.24	5	10	0.19
BK3_131	145	21.5	4.15	11	68	1.61
BK3_132	141	10	4.33	11	47	1.06
BK3_133	155	22	5.62	13	63	1.72
BK3_134	109	4.5	2.64	3	15	0.23
BK3_135	162	18	5.03	12	47	1.05
BK3_137	120	7	2.19	9	27	0.42
BK3_138	125	8	2.68	6	17	0.44
BK3_139	145	19	3.6	11	71	2.05
BK3_141	128	5	2.21	5	15	0.29
BK3_142	170	18.5	5.11	12.5	58	0.61
BK3_145	165	16.5	5.06	15	78	0.87
BK3_146	157	18.5	4.8	12	33	0.89
BK3_147	158	19	5.16	10	43	1.07
BK3_148	179	13.5	5.23	13	106	3.12
BK3_149	167	14	4.42	11.5	30	0.88
BK3_150	195	15	5.48	15	60	1.36
BK3_151	126	7	2.37	5	15	0.28
BK3_152	160	18	4.42	12	61	1.58
BK3_153	156	17	3.41	9	16	0.38
BK3_154	154	15.5	5.09	12	37	0.73
BK3_155	170	18	4.54	12	49	2.01
BK3_156	159	23.5	4.31	9.5	61	1.39
BK3_159	170	16	3.96	9.5	55	1.47
BK3_161	103	9	2.36	5.5	17	0.43
BK3_166	147	20.5	4.87	13	41	0.91
BK3_167	195	14	5.13	13.5	84	2.5
BK3_168	191	19	5.05	11.5	63	1.93
BK3_169	159	16	4.73	9	29	0.7
BK3_170	120	6.5	2.38	4.5	15	0.29
BK3_171	175	20	4.33	10.5	31	0.86
BK3_172	123	6	2.48	4	16	0.35
BK3_173	149	8.5	2.79	4.5	12	0.22
BK3_175	153	12	2.44	7	11	0.23
BK3_176	121	2	1.42	6	13	0.21
BK3_179	145	19	2.84	8.5	27	0.73
BK3_181	139	16	4.64	12	63	1.48
BK3_182	115	6	3.1	8.5	22	0.47
BK3_183	147	13	5.01	12	42	0.86
BK3_184	146	19	4.28	10	59	1.43
BK3_185	156	20	4.61	8	39	0.98
BK3_186	158	16	3.77	8.5	36	0.8
BK3_187	175	21	4.97	10	56	1.9
BK3_188	163	17.5	3.44	11	41	1.21
BK3_190	140	7	2.75	6	39	0.95
BK3_192	90	6	2.98	9	18	0.4
BK3_195	182	18.5	5.9	10	57	1.64
BK3_196	175	22.5	4.65	9.5	56	1.58
BK3_197	155	19	5.16	10	41	1.12
BK3_200	111	7	2.95	8	31	0.65
BK3_201	133	4	2.52	8.5	28	0.66
BK3_202	192	12	5.12	13	76	2.24
BK3_203	158	14	4.77	12	53	1.22
BK3_204	162	13.5	5	13	73	1.86
BK3_205	191	13	5.25	12.5	84	2.29
BK3_206	170	13	5.1	12.5	64	1.85
BK3_207	180	16	4.78	13	60	1.47
BK3_208	170	16	5.48	11	58	1.48
BK3_209	176	15	5.17	11	63	1.55
BK3_210	157	18	4.76	11	58	1.78
BK3_212	157	13	4.34	11	39	1.04
BK3_213	151	18.5	4.26	7.5	26	0.67
BK3_215	161	1.6	5.43	9	48	1.14
BK3_216	110	7.5	2.33	5.5	15	0.3
BK3_217	170	18	5.08	12	80	1.89
BK3_218	109	4	2.97	8	46	1.22
BK3_219	186	16	4.56	12	44	1.06

## Sheet: F2_F3 segregation
S1 Table. Biometrical analysis of parental lines, F2, F3 populations, gibberelin test and Dańkowskie Amber x BK-1 cross
Nr	Plant heigth 2013 (F2) [cm]	Plant heigth 2014 (F3) mean [cm]	Phenotypes
BK2_1	102	91	dwarf
BK2_2	146	136.75	segregation
BK2_3	152	155	tall
BK2_4	157	149.25	segregation
BK2_5	151	123.25	segregation
BK2_7	133	123	segregation
BK2_9	85	96.375	dwarf
BK2_10	148	149	segregation
BK2_11	130	102	dwarf
BK2_13	125
BK2_14	100	112.25	dwarf
BK2_15	137	141.5	segregation
BK2_16	177	152.75	tall
BK2_17	155.5
BK2_18	158	149.5	segregation
BK2_19	180	147.25	segregation
BK2_21	155	124.5	segregation
BK2_22	166.5	129	segregation
BK2_23	163	147.25	tall
BK2_24	181	157.75	segregation
BK2_25	92.5
BK2_26	187	153.25	segregation
BK2_27	108	96.25	dwarf
BK2_31	156
BK2_36	163	166.25	tall
BK2_37	110	109.25	dwarf
BK2_39	151	123.75	segregation
BK2_40	176	141	segregation
BK2_41	163	122	segregation
BK2_42	185	137.5	segregation
BK2_44	151
BK2_45	128	94	dwarf
BK2_46	140
BK2_47	148	146.5	tall
BK2_48	158	157	tall
BK2_49	159.5	137	segregation
BK2_51	155	163.25	tall
BK2_52	154	122.5	segregation
BK2_53	185
BK2_54	150	126.5	segregation
BK2_56	148	150.333	tall
BK2_57	149	146.5	segregation
BK2_59	180
BK2_62	151	149	tall
BK2_63	88	68.6667	dwarf
BK2_64	168	133.5	segregation
BK2_65	144	154.75	tall
BK2_66	140	157	tall
BK2_67	150	132	segregation
BK2_68	160	128.25	segregation
BK2_69	140
BK2_73	104	98	dwarf
BK2_74	185	132.25	segregation
BK2_75	150	118.25	segregation
BK2_76	108	108.5	dwarf
BK2_77	158	164.25	tall
BK2_78	105	95.75	dwarf
BK2_79	141	127.5	segregation
BK2_80	165
BK2_81	165
BK2_82	170	148.75	tall
BK2_83	185
BK2_84	193	126	segregation
BK2_85	140	158.333	tall
BK2_87	181	142.75	segregation
BK2_89	156	162.75	tall
BK2_91	142	114.5	segregation
BK2_94	169
BK2_95	145	99.25	segregation
BK2_96	180
BK2_97	180	148.75	segregation
BK2_98	151	120.75	segregation
BK2_101	165
BK2_102	135	128.25	segregation
BK2_103	115	96.25	dwarf
BK2_104	197	147	segregation
BK2_105	170	173.5	tall
BK2_106	194	137.75	segregation
BK2_107	150	98	segregation
BK2_108	145	137	segregation
BK2_109	152	135.25	segregation
BK2_110	175	85.75	segregation
BK2_111	185	144	segregation
BK2_113	99	90.6667	dwarf
BK2_114	120	96.25	dwarf
BK2_117	170	153.5	tall
BK2_118	110	93.25	dwarf
BK2_120	170	126.25	segregation
BK2_122	99	89	dwarf
BK2_124	141	146.75	tall
BK2_125	181	157.5	tall
BK2_126	148	147.25	segregation
BK2_127	143	99	segregation
BK2_128	157	140	segregation
BK2_129	160	116.25	segregation
BK2_132	110	98.75	dwarf
BK2_134	95	74.25	dwarf
BK2_136	158	142.75	tall
BK2_138	148	149.25	tall
BK2_139	160	141.25	tall
BK2_140	156	133	segregation
BK2_142	125	90.5	dwarf
BK2_143	190	167.75	segregation
BK2_144	159	159.25	segregation
BK2_146	130
BK2_147	160	142.25	segregation
BK2_149	154	131	segregation
BK2_150	119	100.25	dwarf
BK2_151	180	158.75	segregation
BK2_152	159	130.25	segregation
BK2_153	170	123.75	segregation
BK2_154	161	162	tall
BK2_155	157	168	-
BK2_156	114	114.25	dwarf
BK2_157	101	120.5	dwarf
BK2_158	156	165.75	tall
BK2_160	143	152.75	tall
BK2_161	144	125.5	segregation
BK2_162	118	92.75	dwarf
BK2_164	96	102.25	dwarf
BK2_165	140	130	segregation
BK2_167	145	175	tall
BK2_168	163	144.5	segregation
BK2_169	144	145	segregation
BK2_174	177	117.25	segregation
BK2_175	159	131.75	segregation
BK2_176	146	142.5	segregation
BK2_177	94	102.25	dwarf
BK2_178	143	154.75	tall
BK2_179	168	134	segregation
BK2_180	191	150.25	segregation
BK2_183	191	161	tall
BK2_185	112	96	dwarf
BK2_186	181	172.25	tall
BK2_187	144	110	segregation
BK2_188	145	112.25	segregation
BK2_189	97	83	dwarf
BK2_190	103	101.75	dwarf
BK2_191	150	130.5	segregation
BK2_192	162	149.75	tall
BK2_193	195	166.25	tall
BK2_194	163
BK2_195	174	140.75	segregation
BK2_196	165	159.25	tall
BK2_197	119	99	dwarf
BK2_198	117	96	dwarf
BK2_199	145	144	segregation
BK2_200	147	149.25	tall
BK2_201	170	151	tall
BK2_202	180	162.25	tall
BK2_203	159	149.75	tall
BK2_204	141
BK2_205	111	96.75	dwarf
BK2_207	169	149	tall
BK2_208	144	100.5	segregation
BK2_209	187	175	tall
BK2_210	126	90.25	dwarf
BK2_211	164	129.5	segregation
BK2_212	167	151.75	tall
BK2_213	141
BK2_215	140	120	segregation
BK2_216	163	117.75	segregation
BK2_217	182	148.25	tall
BK2_218	181	116.5	segregation
BK3_1	100	86.75	dwarf
BK3_2	114	110	dwarf
BK3_3	160	137.75	segregation
BK3_5	184	152.5	segregation
BK3_6	206	151.333	segregation
BK3_7	182	151.75	segregation
BK3_8	145	147	tall
BK3_9	99	109	dwarf
BK3_10	150	149	segregation
BK3_11	143	152.75	tall
BK3_12	83	92.25	dwarf
BK3_13	150	144	tall
BK3_14	133	116	segregation
BK3_15	132	142.5	segregation
BK3_18	102	105.5	dwarf
BK3_19	91	101.5	dwarf
BK3_20	137	138.4	segregation
BK3_21	147	134	segregation
BK3_22	139	136.25	segregation
BK3_23	160	140.25	segregation
BK3_24	128	105	dwarf
BK3_26	166	159	tall
BK3_27	96	69.6667	dwarf
BK3_28	160	153.75	segregation
BK3_29	123
BK3_30	111	96.25	dwarf
BK3_31	146	149.75	segregation
BK3_35	161	128.25	segregation
BK3_36	162	135.75	segregation
BK3_37	75	98.5	dwarf
BK3_38	169	140.75	segregation
BK3_39	160	159.5	tall
BK3_40	167	154.5	tall
BK3_41	153	153.2	tall
BK3_42	117	104.25	dwarf
BK3_43	170	145.25	segregation
BK3_44	162	138.25	segregation
BK3_45	147	140.5	segregation
BK3_46	167	150.5	tall
BK3_47	161	144.5	tall
BK3_48	161	129	segregation
BK3_49	152	112.5	segregation
BK3_50	152	150	tall
BK3_51	150	142.75	tall
BK3_52	140
BK3_53	150	138.333	segregation
BK3_54	116	96.8	dwarf
BK3_56	155	153.4	segregation
BK3_58	155	138.75	segregation
BK3_59	118	107.75	dwarf
BK3_60	137
BK3_61	178
BK3_64	143	111.2	segregation
BK3_66	92
BK3_67	96	90.75	dwarf
BK3_68	115	100.75	dwarf
BK3_69	156
BK3_70	123	99	dwarf
BK3_71	155	140.5	segregation
BK3_72	150	142	tall
BK3_73	97	96.75	dwarf
BK3_74	145	113.25	segregation
BK3_77	182	171.5	tall
BK3_78	159	151	tall
BK3_79	155	147	tall
BK3_80	178	163.25	tall
BK3_82	167	161.75	tall
BK3_83	173	117	-
BK3_84	164	162	segregation
BK3_85	170
BK3_86	117	105.667	dwarf
BK3_87	160	146.25	segregation
BK3_88	122
BK3_89	160	125.5	segregation
BK3_90	142	155	tall
BK3_91	192	167.75	tall
BK3_92	160	145.5	segregation
BK3_93	146
BK3_94	181	159.2	segregation
BK3_96	172	133.25	segregation
BK3_97	130
BK3_99	153
BK3_100	146	144.75	segregation
BK3_101	90	82.75	dwarf
BK3_103	162
BK3_107	161	144.25	segregation
BK3_109	151
BK3_111	166
BK3_113	178	161	segregation
BK3_114	142	152.75	segregation
BK3_115	166	145	segregation
BK3_116	156	130.25	segregation
BK3_117	190	130.75	segregation
BK3_120	144	144.25	segregation
BK3_121	160
BK3_122	159	149.25	segregation
BK3_123	172
BK3_126	145
BK3_127	130
BK3_128	171	155.5	tall
BK3_129	115	92.3333	dwarf
BK3_131	145
BK3_132	141	151	tall
BK3_133	155
BK3_134	109	104.5	dwarf
BK3_135	162	165.2	tall
BK3_137	120	91.5	dwarf
BK3_138	125	113.75	dwarf
BK3_139	145	144.75	tall
BK3_141	128
BK3_142	170
BK3_145	165	149.5	tall
BK3_146	157	150.5	segregation
BK3_147	158
BK3_148	179	178	tall
BK3_149	167	157.25	tall
BK3_150	195	152	segregation
BK3_151	126
BK3_152	160	165.75	tall
BK3_153	156	139.25	segregation
BK3_154	154	154.4	tall
BK3_155	170	143.5	segregation
BK3_156	159	175.5	tall
BK3_159	170	167.5	tall
BK3_161	103	92.25	dwarf
BK3_166	147	120	segregation
BK3_167	195	161	tall
BK3_168	191	148.5	segregation
BK3_169	159	130.75	segregation
BK3_170	120
BK3_171	175	170.5	tall
BK3_172	123
BK3_173	149	98.25	segregation
BK3_175	153	125	segregation
BK3_176	121
BK3_179	145	153.5	tall
BK3_181	139	146.75	tall
BK3_182	115
BK3_183	147	141.25	tall
BK3_184	146	139.75	tall
BK3_185	156	149.75	segregation
BK3_186	158	160.75	tall
BK3_187	175
BK3_188	163	141.75	segregation
BK3_190	140	147	tall
BK3_192	90	106.5	dwarf
BK3_195	182	157.75	tall
BK3_196	175
BK3_197	155	158.5	tall
BK3_200	111	95.25	dwarf
BK3_201	133	105	segregation
BK3_202	192	154.75	segregation
BK3_203	158	164.667	tall
BK3_204	162
BK3_205	191	171	tall
BK3_206	170	159.25	segregation
BK3_207	180
BK3_208	170	126.25	segregation
BK3_209	176
BK3_210	157	145	tall
BK3_212	157
BK3_213	151	124.75	segregation
BK3_215	161	119.5	segregation
BK3_216	110	108.667	dwarf
BK3_217	170	144.8	segregation
BK3_218	109	93.75	dwarf
BK3_219	186	145.75	tall

## Sheet: Gibberelin Test
S1 Table. Biometrical analysis of parental lines, F2, F3 populations, gibberelin test and Dańkowskie Amber x BK-1 cross
	Line BK-1			Line 541*
Replications	Gibberellin	Control		Gibberellin	Control
1	7	7.2		20.4	16.5
1	12.8	5.4		21.9	18
1	13.3	8.4		22.2	11.25
1	13.7	10.5		21	16.8
1	13.7	8.2		24	18.75
1	12	9.8		24.75	16.5
1	14	10		19.5	16.5
1	12.5	10.7		21	13.5
1	9	9.4		20.7	18.75
1	10.8	8.4		21.3	17.25
2	11.2	6.5		25.5	15.6
2	11.5	7.5		24	13.05
2	10.2	9.2		28.5	18.15
2	9.7	7.5		22.5	16.5
2	9.3	10		21	19.8
2	7.8	10.5		26.7	14.25
2	9.5	8.5		22.5	12.75
2	7.9	11		22.5	19.5
2	7.3	6.3		32.7	19.2
2	7.5	11		17.25	18.75
3	6.5	7.3		29.85	19.5
3	8	10		22.5	18
3	7.8	6		22.5	14.4
3	5.5	8.4		24	13.2
3	7	9		25.5	15
3	5.8	9		25.5	15.75
3	5.3	9.4		21.75	15.75
3	7	7.5		27	16.8
3	10.6	8.5		25.5	18.9
3	11.2	10.6		30	17.25
* data presented in Kantarek et. al. 2018 (PLoS ONE 13(6): e0199335)

## Sheet: D.Amber x BK-1
S1 Table. Biometrical analysis of parental lines, F2, F3 populations, gibberelin test and Dańkowskie Amber x BK-1 cross
Genotypes	Replications	Plant heigth 2014 (F2) [cm]	Length of 2-nd internode [cm]	Thickness of 2-nd internode [mm]	Spike length [cm]	Number of kernels per spike	Weight of kernels per spike [g]	TKW
Dańkowskie Amber*	1	138.5	11	3.9	11.5	50	2.8	37.15
	2	121	12	3.5	9.7	30	1.19	29.2
	3	137.5	13	3.9	10.5	51	2.67	39.28
	4	122.5	13	4.2	11.5	53	2.06	36.22
	5	144	13.5	3.6	10	48	1.75	31.36
	6	127	10	3.9	10.5	30	1.34	29.26
	7	139.5	10.5	3.9	10	46	1.15	28.89
	8	131	12	3.6	10	45	2.12	39.49
	9	129	11.5	3	9	40	1.92	34.81
	10	131	13.5	4	8.5	38	1.71	30.64
Dańkowskie Amber × BK-1 (F1)	1	145.5	17	3	10.5	56	1.79	24.5
	2	171	14.5	3.9	11.3	52	1.8	26.6
	3	156	13	3.1	8.7	31	1.17	27.6
	4	133	17.5	2.9	9.4	42	1.47	26.5
	5	152	12	3.7	7.3	23	0.76	24.5
	6	166	13	4	9.6	54	2.2	30.3
	7	142	12.5	3.2	11	56	2.47	31.2
	8	141	17.5	3.2	7.6	41	1.76	32
	9	162	15.5	3.9	10.3	48	1.96	29.2
	10	141	13	3.1	8.6	43	1.19	21.3
* data presented in Kantarek et. al. 2018 (PLoS ONE 13(6): e0199335)
