# Supplementary material for: Identification and mapping of a new recessive dwarfing gene dw9 on the 6RL rye chromosome and its phenotypic effects
Source: PLoS One. 2020 Mar 2;15(3):e0229564. doi: 10.1371/journal.pone.0229564 (PMC7051059; doi:10.1371/journal.pone.0229564)
Supplement: S2 Table — (XLSX) [file pone.0229564.s002.xlsx]

## Sheet: Map of 541xBK1-1_6RL
S2 Table. Markers segregation in mapping population 541 x Bk-1 on 6R rye chromosome
Nr	Locus	Position in linkage group	Sequence	Position recalculated to the Reference map	B1	B2	B3	B4	B5	B6	B7	B8	B9	B10	B11	B12	B13	B14	B15	B16	B17	B18	B19	B20	B21	B22	B23	B24	B25	B26	B27	B28	B29	B30	B31	B32	B33	B34	B35	B36	B37	B38	B39	B40	B41	B42	B43	B44	B45
1	3575926_45:C>G	0	TGCAGCCTGCAACTCTGGCTCGTTTGCATGCACGTAGTCATGCTTCATCTGGTTTCATACTGTACGCCA	180	b	h	b	b	-	b	b	b	b	a	b	b	b	b	b	b	b	b	b	b	b	b	b	a	a	h	h	h	a	a	a	a	a	a	h	h	b	b	h	h	h	h	h	a	a
2	3745486_10:T>G	1.227	TGCAGCTTCATACTCATACATGAGGACCAGAGCACCCTGTGCTCCCCCGTGCCATCGTGCCGGTAGAGG	181.497	b	-	b	b	b	b	b	b	b	d	b	b	b	b	b	b	b	b	b	b	b	b	b	d	d	d	d	b	d	d	d	d	d	-	d	-	b	b	d	d	d	d	-	d	d
3	3731924	3.068	TGCAGCATGCCATCCTGGCGGAACGCAACATGCAACGGCCGAGATCGGAAGAGCGGTTCAGCAGGAATG	183.608	b	b	b	-	b	b	b	b	b	d	b	b	b	b	b	b	b	b	b	b	-	b	b	d	d	-	d	b	d	-	d	d	d	d	d	-	b	b	-	d	-	d	d	d	-
4	3358666	3.989	TGCAGGTCCCCCTCGCCTCTGGCTGCTCTCTGTCCATTGGACGCCTGTCAGGCCGTGGTTCTCGACACA	184.799	b	d	b	b	b	b	b	b	b	d	b	b	b	b	b	b	b	b	b	b	b	b	b	d	d	d	d	b	d	d	d	d	d	d	d	d	b	b	d	d	-	d	d	d	d
5	3342698	3.993	TGCAGTTTTGTTATACTCCTGAACATTGATCATCGCCGTCGAGACGTACCAGGACTCTGATCTTCTTCC	185.073	b	b	b	b	b	b	b	b	b	d	b	b	b	b	b	b	b	b	b	b	b	b	b	d	d	d	d	d	d	d	d	d	d	-	-	-	b	b	d	-	d	d	d	-	d
6	3347181	4.206	TGCAGAAATTAACCACTGCTCCATCAACGGAAGATGCAGAAGAAGAGGAGGAGCAAGAACCCCAGTCCG	185.556	b	d	b	b	b	b	b	b	b	d	b	b	b	b	b	b	b	b	b	b	b	b	b	d	d	d	d	d	d	d	d	d	d	-	d	b	b	b	d	d	-	d	-	d	d
7	3362702_64:C>G	4.385	TGCAGGTGAATGAGCGCATCACCAGCCTATTTTGGCCCCCACGAGCGAAACAAAAAAGGAGCAGCGGAA	186.005	b	h	b	b	b	b	b	b	b	a	b	b	b	b	b	b	b	b	b	b	b	b	b	a	a	h	h	h	h	h	h	a	h	h	h	h	b	b	h	h	h	h	h	a	a
8	3907222_46:C>A	4.623	TGCAGACATCGGCCTTGCGGTAGCCCATCTGGCCGAAGTGGTCGATCGCGGCGCCCATCCGCCGAGATC	186.513	b	h	b	b	b	b	b	b	b	a	b	b	b	b	b	b	b	b	b	b	b	b	h	a	a	h	h	h	h	h	h	a	h	h	h	h	b	b	h	h	h	h	h	a	a
9	3363467_52:C>G	4.82	TGCAGAGGTTGCTGGGCTCGCTGCCGCTGGTGCACGTCGACGACGTCTGCTCCGCGCTCATCTTCTGCA	186.98	b	d	b	b	b	b	b	b	b	d	b	b	b	b	b	b	b	b	b	b	b	b	b	d	d	-	d	b	d	d	d	d	d	d	d	-	b	b	d	d	-	d	d	d	d
10	3346546	4.925	TGCAGTGAATTCATGGCATAAATTGCGCCATTGTTGCAGATGCTGACGCTGTCGTCGGAGAGGTTCCTG	187.355	b	d	b	b	b	b	b	b	b	d	b	b	b	b	b	b	b	b	b	b	b	b	b	d	d	d	d	d	-	d	d	d	d	d	-	d	b	b	d	d	d	d	d	d	d
11	3363171	5.032	TGCAGCCGTAGTGTGTCCGTAGGTTGGGCAACCGCTGGCGAGACAGTGACGAAACCAAGGCGAGGAAGG	187.732	b	d	b	b	b	b	b	b	b	d	b	b	b	b	b	b	b	b	b	b	b	b	b	d	d	d	d	d	d	d	d	d	-	d	d	d	b	b	d	d	-	d	d	d	d
12	3739822	5.042	TGCAGGTTTATTGATGGATGGGCGGCGAGGATGGATAGATGGTTGGGAGGTTGGCAAGCTGAGCTCGAG	188.012	b	-	b	b	b	b	b	b	b	d	b	b	b	b	b	b	b	b	b	b	b	b	b	d	d	d	d	d	d	d	d	d	d	-	d	-	b	b	d	d	d	-	d	d	d
13	3600903	5.042	TGCAGCGCCCACCGTTGATCTCCCGATGGACGGCTTCCGAGATCGGAAGAGCGGTTCAGCAGGAATGCC	188.282	b	-	b	b	b	b	b	b	b	d	b	b	b	b	b	b	b	b	b	b	b	b	b	d	d	-	d	d	d	d	d	d	d	d	-	d	b	b	d	d	d	-	d	d	d
14	5227413	5.043	TGCAGAACACTCTACAACCACCACCATCCGAGATCGGAAGAGCGGTTCAGCAGGAATGCCGAGACCGAT	188.553	b	d	b	b	b	b	b	b	b	d	b	b	b	b	b	b	b	b	b	b	b	b	b	d	d	d	d	d	d	d	d	d	d	d	d	d	b	b	d	d	d	-	d	d	d
15	3741119	5.043	TGCAGCAAACAACATTAACAACCCGAGATCGGAAGAGCGGTTCAGCAGGAATGCCGAGACCGATCTCGT	188.823	b	b	b	b	b	b	b	b	b	d	b	b	b	b	b	b	b	b	b	b	b	b	b	d	d	d	d	d	d	d	d	d	d	d	d	-	b	b	d	d	d	d	d	d	d
16	3353603	5.056	TGCAGGCGTGTTGCTCAAAAAGAATCCCGAGTGTAGCCCAGGTAGCTGCGTAGCACACACAACACTTCC	189.106	b	-	b	b	b	b	b	b	b	d	b	b	b	b	b	b	b	b	b	b	b	b	b	d	d	d	d	d	d	d	d	d	d	d	-	d	b	b	d	d	-	d	d	d	d
17	3359814_23:A>C	5.325	TGCAGGGAGGACTGTCCTGATTCAAAATCCAAAGGAAAAGGCAGTCGGTAGAAGAAGATCAGAACCCCG	189.645	b	h	b	-	b	b	b	b	b	a	b	b	b	b	b	b	b	b	b	b	-	b	b	a	a	-	h	h	h	h	h	a	h	h	h	-	b	b	h	h	h	h	h	a	a
18	3344110	5.393	TGCAGTCCAAGACGCACCTGTAGTCACCCGTCTGGGCACCGATGCAGCAAGCTTTCCCTGCACTCCCTC	189.983	b	h	b	b	b	b	b	b	b	a	b	b	b	b	b	b	b	b	b	b	b	b	b	a	a	h	h	h	h	h	h	a	h	h	h	h	b	b	h	h	h	h	h	a	a
19	3359521	5.498	TGCAGCTGCGCCGCCTGTCGCCGATCTGGATCAGGCGACCGAGATCGGAAGAGCGGTTCAGCAGGAATG	190.358	b	h	b	b	b	b	b	b	b	a	b	b	b	b	b	b	b	b	b	b	b	b	b	h	h	h	h	h	h	h	h	a	h	h	h	h	b	b	h	h	h	h	h	a	a
20	3343855	5.589	TGCAGTCACATTTCATATTGTTGGCCGACCACAACAGGGCCGTCAAGCAGGATGTGTTCCTAACCCTGT	190.719	b	h	b	b	b	b	b	b	b	a	b	b	b	b	b	b	b	b	b	b	b	b	b	a	h	h	h	h	h	h	h	a	h	h	h	h	b	b	h	h	h	h	h	a	a
21	4486889_23:A>C	5.64	TGCAGCCACGCGCACAACATGGCACGCAACAACCCGAGATCGGAAGAGCGGTTCAGCAGGAATGCCGAG	191.04	b	d	b	b	b	b	b	b	b	d	b	b	b	b	b	b	b	b	b	b	b	b	b	d	d	d	d	d	d	d	d	d	d	d	-	d	b	b	d	d	-	d	d	d	d
22	3597264_13:C>G	5.794	TGCAGCGCAGCTTCATGATTCGAGTGTGGCGGCGGCGGAGGAAGCCGAGATCGGAAGAGCGGTTCAGCA	191.464	b	d	b	b	b	b	b	b	b	d	b	b	b	b	b	b	b	b	b	b	b	b	b	d	d	d	d	d	d	d	d	d	d	d	d	d	b	b	d	-	d	d	d	d	d
23	3365053_63:C>T	5.858	TGCAGCAGCGCTGCCGCCATTACTATAATCGAGGTGTACAGTGTCACCACACGCGCAACTGAACGAGCA	191.798	b	d	b	b	b	b	b	b	b	d	b	b	b	b	b	b	b	b	b	b	b	b	b	d	d	d	d	d	d	d	d	d	d	d	d	-	b	b	-	d	d	d	d	d	d
24	3349630	5.935	TGCAGCTGGTTATTTGGGAGATAAATTGTTTCTTTAGAAACATTTGGGAGATAATCAGAAGACCAAAAG	192.145	b	d	b	b	b	b	b	b	b	d	b	b	b	b	b	b	b	b	b	b	b	b	b	d	d	d	d	d	d	d	d	d	d	-	d	d	b	b	d	d	d	d	d	d	d
25	3345315	5.952	TGCAGTACCCGAACTTGCATTACGTGATATACCTCTGTCAGAATTGATCTTCGTCGCTTCCCCATCTCG	192.432	b	-	b	b	b	b	b	b	b	d	b	b	b	b	b	b	b	b	b	b	b	b	b	d	d	d	d	d	d	d	d	d	d	d	d	-	b	b	d	-	d	d	d	d	d
26	3357991	5.971	TGCAGCAGCACCTGCAAAGGCTTGTGCCTTGTCTGTGGCACGAACCTCAACACGAGCAGCTAGGCGGCC	192.721	b	-	b	b	b	b	b	b	b	d	b	b	b	b	b	b	b	b	b	b	b	b	b	d	-	d	d	b	d	d	d	d	d	d	-	d	b	b	d	d	-	-	d	d	d
27	3598648	5.98	TGCAGCTGGATTCGAGCGGATCGCTCCACATTCCACACTAGGCTGCGGCTGCGGCCGCGAGGAGAGGTC	193	b	h	b	b	b	b	b	b	b	a	b	b	b	b	b	b	b	b	b	b	b	b	b	a	h	h	h	h	h	h	h	a	h	h	h	h	b	b	h	h	h	h	h	a	a
28	3346467	6.011	TGCAGGAGAACAGAATGAGGGCTCATCAGGAGTTAATAACTACTCACCGAGATCGGAAGAGCGGTTCAG	193.301	b	d	b	-	b	b	b	b	b	d	b	b	b	b	b	b	b	b	b	b	-	b	b	d	d	-	d	d	d	d	d	d	d	d	d	-	b	b	d	d	d	d	d	d	d
29	3342873	6.013	TGCAGCAGCTATGTGAGTTCAAGATGGTGGCACCGAACCTCCAGACCATTAAGATCAGAGGATGCTGGG	193.573	b	d	b	-	b	b	b	b	b	d	b	b	b	b	b	b	b	b	b	b	-	b	b	d	d	-	d	d	d	d	d	d	d	d	d	-	b	b	d	d	d	d	d	d	d
30	3729857	6.03	TGCAGTTCGAGCCGTCGCCGCCGTCTTGAACCATAGACCCCGCCGAGATCGGAAGAGCGGTTCAGCAGG	193.86	b	d	b	-	b	b	b	b	b	d	b	b	b	b	b	b	b	b	b	b	-	b	b	d	d	-	d	d	-	d	d	d	-	d	-	-	b	b	d	d	-	d	d	d	d
31	4487469	6.038	TGCAGTATCTCATCTTCGCCGTGTAGCCACCGAGATCGGAAGAGCGGTTCAGCAGGAATGCCGAGACCG	194.138	b	-	b	-	b	b	b	b	b	d	b	b	b	b	b	b	b	b	b	b	-	b	b	d	d	-	-	d	d	d	d	d	d	d	d	-	b	b	-	d	-	-	-	d	d
32	3342265	6.042	TGCAGCTACATATATATCCACACTAGCTAGCCAGTAGATGCTAATCAACTGTGGACAGAGACCGAGATC	194.412	b	-	b	b	b	b	b	b	b	d	b	b	b	b	b	b	b	b	b	b	b	b	b	d	d	d	-	d	d	b	-	d	-	d	d	-	b	b	d	d	d	d	d	d	d
33	3356172_37:C>T	6.084	TGCAGCCTCAGCTTCTCAAGCCGCCAAAGACCAAAGGCGACATACCCGCCGAGATCGGAAGAGCGGTTC	194.724	b	d	b	b	b	b	b	b	b	d	b	b	b	b	b	b	b	b	b	b	b	b	b	d	d	d	d	d	d	d	d	d	d	-	d	d	b	b	d	d	d	d	d	d	d
34	5493891	6.214	TGCAGTAGCAGCGGCTGAAGACCGAGATCGGAAGAGCGGTTCAGCAGGAATGCCGAGACCGATCTCGTA	195.124	b	-	b	b	b	b	b	b	b	d	b	b	b	b	b	b	b	b	b	b	b	b	b	d	d	d	d	d	d	d	d	d	-	d	-	d	b	b	d	d	d	d	d	d	d
35	3358018	6.305	TGCAGGCCATGGCGCGCCGTCATCGGCGACCCCTCTTTCCGCAGGCTCCACGCCAAGGCCACCCACGTC	195.485	b	d	b	b	b	b	b	b	b	d	b	b	b	b	b	b	b	b	b	b	b	b	b	d	d	d	d	d	d	d	d	d	d	d	d	d	b	b	d	d	d	d	d	d	d
36	3597487_32:G>C	6.373	TGCAGGCCGCCCAGCAGCTTCGCCTCCTTGGTGACCGCCGTCTTCAGCACGCCCACCAGCGAGTCCACC	195.823	b	d	b	b	b	b	b	b	b	d	b	b	b	b	b	b	b	b	b	b	b	b	b	d	d	d	d	d	d	d	-	d	d	d	d	d	b	b	d	d	d	d	d	d	d
37	3359584_33:G>C	6.473	TGCAGCAGCCGCGCGACTCCGCCTGAGCACCGCGGCATCCGCGGCGTGCATCACCGATTACCACTGTGG	196.193	b	d	b	b	b	b	b	b	b	d	b	b	b	b	b	b	b	b	b	b	b	b	b	d	d	d	d	d	d	d	d	d	d	d	d	d	b	b	-	-	d	d	d	d	d
38	silico_5210344	6.544	TGCAGCTCTGGCTCGTAGTCACCGCGGGCTCCGACTGCACGCCGGCCGGGAGGTGCTCCCCGCGGAGTG	196.534	b	d	b	-	b	b	b	b	b	d	b	b	b	b	b	b	b	b	b	b	-	b	b	d	d	-	d	d	d	d	d	d	d	d	d	-	b	b	d	d	d	d	d	d	d
39	3351426_17:C>G	6.577	TGCAGCAAGTCACACGACGCGTCACGACACGACAAAGGAAGGAAGGAGAAAGAGAGCTTATCGTAAACA	196.837	b	-	b	b	b	b	b	b	b	d	b	b	b	b	b	b	b	b	b	b	b	b	b	d	d	d	-	d	d	d	d	d	d	d	d	-	b	b	d	-	-	d	d	d	d
40	3734256	6.665	TGCAGCCTCTGCATTATCTGGTTGCCGCCGAAGCAGGAGCACAAGTGCGGCCGAGATCGGAAGAGCGGT	197.195	b	d	b	b	b	b	b	b	b	d	b	b	b	b	b	b	b	b	b	b	b	b	b	d	d	d	d	d	d	d	d	d	d	-	d	d	b	b	-	d	d	d	d	d	d
41	3359126	6.686	TGCAGAGCCGCATGCGTGCGTGCTCGTGCTAGGCACTGGAAACCAACCGAGATCGGAAGAGCGGTTCAG	197.486	b	d	b	b	b	b	b	b	b	d	b	b	b	b	b	b	b	b	b	b	b	b	b	d	d	d	d	d	d	d	d	d	d	d	d	d	b	b	-	d	d	d	d	d	d
42	3344321	6.687	TGCAGCCTGGAATTCATGCAGTGTGTTTGTTTTTGTTGTGTTGCAGGCAAATGTGATAAGGAAAATCAG	197.757	b	d	b	b	b	b	b	b	b	d	b	b	b	b	b	b	b	b	b	b	b	b	b	d	d	d	d	d	d	d	-	d	d	-	d	-	b	b	d	d	d	d	d	d	d
43	3748834	6.713	TGCAGATGGATCGCCAGGGGGAGCGGGAGGGCGGGCGGCAAGGAGGGCCGAGATCGGAAGAGCGGTTCA	198.053	b	-	b	b	b	b	b	b	b	d	b	b	b	b	b	b	b	b	b	b	b	b	b	d	d	d	d	-	d	d	d	d	-	d	d	d	b	b	d	d	d	d	-	d	d
44	3351343	6.721	TGCAGGCACGCACGCATCAGATGCAGATCGCTGAGATGAGGAAAACCAAGCAGAAGAAGAAGGGGATGC	198.331	b	d	b	b	b	b	b	b	b	d	b	b	b	b	b	b	b	b	b	b	b	b	b	d	d	d	d	d	d	d	-	d	d	d	d	d	b	b	d	-	d	d	d	d	d
45	4484580	6.722	TGCAGGAGGAGGCCGCCCGCCTCCGAGATCGGAAGAGCGGTTCAGCAGGAATGCCGAGACCGATCTCGT	198.602	b	-	b	-	b	b	b	b	b	d	b	b	b	b	b	b	b	b	b	b	-	b	b	d	d	-	d	d	d	d	d	d	d	d	d	-	b	b	d	d	d	d	-	d	d
46	4489200	6.732	TGCAGTGGCAGGGCCGTGGTATCGCCCAAGACAGAGGGGCTGTTCCGTCCGCAGGCAGGCGAGGCCGCA	198.882	b	d	b	b	b	b	b	b	b	d	b	b	b	b	b	b	b	b	b	b	b	b	b	d	d	d	d	d	d	d	d	d	d	-	d	-	b	b	-	d	d	d	d	d	-
47	3349896	6.895	TGCAGCTCTAGCCGTGCCTTGGGCCTATGTCTGCACCACGCCATGCCTCCCCCTCATTGCACGGATTCG	199.315	b	d	b	b	b	b	b	b	b	d	b	b	b	b	b	b	b	b	b	b	b	b	b	d	d	d	d	d	d	d	d	d	d	d	d	d	b	b	d	d	d	d	d	d	d
48	3736357	6.904	TGCAGCCCGACGGGGAGGAGGCAGTCACAGCCACAACAAGGCCAATAGTGCGCACATGGTACACCCATG	199.594	b	d	b	b	b	b	b	b	b	d	b	b	b	b	b	b	b	b	b	b	b	b	b	d	d	d	-	d	d	d	d	d	d	d	d	d	b	b	d	d	d	d	-	d	d
49	3585578_35:G>A	6.912	TGCAGAAAGATGCTCCATCGACAAACCTCACATGCGTACACGAGGCCGTGGATGGATGCGTGCTGCCTC	199.872	b	h	b	-	b	b	b	b	b	a	b	b	b	b	b	b	b	b	b	b	-	b	b	a	h	-	h	h	h	h	h	a	h	h	h	-	b	b	h	h	h	h	h	a	a
50	5497707_23:T>G	6.912	TGCAGCGCGTGCTCCAGTGCCGCTGCCAAGCTCGCCTCGCCTCACATGCGGCGGGGACGCGCTGTGGTG	200.142	b	d	b	b	b	b	b	b	b	d	b	b	b	b	b	b	b	b	b	b	b	b	b	d	d	d	d	d	d	-	d	d	d	d	d	d	b	b	d	d	d	d	d	d	d
51	3349210_57:C>A	6.923	TGCAGCGCCGCCTGGTCGGGGGCGTACAACCGCATCGATTTGATCCCATTGGACTTGCACATGCCCACG	200.423	b	h	b	-	b	b	b	b	b	a	b	b	b	b	b	b	b	b	b	b	-	b	b	a	h	-	h	h	h	h	h	a	h	h	h	-	b	b	h	h	h	h	h	a	a
52	3733041	6.926	TGCAGCCTGGAAATCGCTGGCGGACATAAAAAAATCCGAGATCGGAAGAGCGGTTCAGCAGGAATGCCG	200.696	b	d	b	b	b	b	b	b	b	d	b	b	b	b	b	b	b	b	b	b	b	b	b	d	d	d	d	d	d	d	d	d	d	d	d	d	b	b	-	d	d	d	-	d	d
53	3732077	6.929	TGCAGTTTTTTTGGGCAACGGAGAAGGAAAAAAACTGTGGTGAAGAAGAAATGAAAATATATGCAGATG	200.969	b	d	b	b	b	b	b	b	b	d	b	b	b	b	b	b	b	b	b	b	b	b	b	d	d	d	d	d	d	d	d	d	d	d	d	d	-	b	d	d	d	d	d	d	d
54	3730081	6.937	TGCAGGGGTGAAGTAGAGTAGTCGTGTCTCGGCTGTGTTGTCATTCGGATTTTCAGTCGCATGCATCTC	201.517	b	d	b	b	b	b	b	b	b	d	b	b	b	b	b	b	b	b	b	b	b	b	b	d	d	d	d	d	d	d	d	d	d	d	-	d	b	b	-	d	d	d	d	d	d
55	3589676	6.938	TGCAGATTGGGGAGATCAGGAAGTCAATCGCCAACGCCGAGATCGGAAGAGCGGTTCAGCAGGAATGCC	201.788	b	d	b	b	b	b	b	b	b	d	b	b	b	b	b	b	b	b	b	b	b	b	b	d	d	d	d	d	d	d	d	d	d	d	d	-	b	b	d	-	d	d	d	d	d
56	3344763	6.939	TGCAGGTTACAATCAGGCCAGGAATCAGCTGTTAAGAAAGACTTTGAACAAAGAATGTAGCATAAAGCA	202.059	b	-	b	b	b	b	b	b	b	d	b	b	b	b	b	b	b	b	b	b	b	b	b	d	d	d	d	d	d	d	d	d	d	-	d	d	b	b	d	d	d	d	d	d	d
57	3344073	6.941	TGCAGCTGGCCTTATCAGTTTGGCCTTAGTAGATCAACCAACAATTCTCACCCCCGAGATCGGAAGAGC	202.331	b	d	b	b	b	b	b	b	b	d	b	b	b	b	b	b	b	b	b	b	b	b	b	d	d	d	d	d	d	d	d	d	d	d	d	d	b	b	d	d	d	d	-	d	d
58	3739555	6.943	TGCAGACAGCCGGAGCTTCTCGCCTTCCACCTGTTCGACCGTGAAGATAACAAAGGGTTTGCCGAGATC	202.603	b	d	b	-	b	b	b	b	b	d	b	b	b	b	b	b	b	b	b	b	-	b	b	d	d	-	d	d	d	d	d	d	d	d	d	-	b	b	d	d	d	d	d	d	d
59	3343055	6.944	TGCAGAAGAGCTCTTCATAGCGCTACAGTAGCTGGTGGAATTGTAGGCCTGCTCGTTCCCAGCTTGGGC	202.874	b	d	b	-	b	b	b	b	b	d	b	b	b	b	b	b	b	b	b	b	-	b	b	d	d	-	d	d	d	d	d	d	d	d	d	-	b	b	d	d	d	d	d	d	d
60	3351593	6.944	TGCAGCCGATCGAGGTGGCCCATTTAATTGGGAATTAGTATTAAACACTAGTCTACGTCGGTACCGAAC	203.144	b	d	b	-	b	b	b	b	b	d	b	b	b	b	b	b	b	b	b	b	-	b	b	d	d	-	d	d	d	d	d	d	d	d	-	-	b	b	d	d	d	d	d	d	d
61	3346756	6.947	TGCAGAGGAGAACGGGGAGAAGCACTTCTCCAGACTCCTTGATATGGGCATAATCCAGCAGCCATCACC	203.417	b	d	b	b	b	b	b	b	b	d	b	b	b	b	b	b	b	b	b	b	b	b	b	d	d	d	d	d	d	d	d	d	d	d	d	d	b	b	d	d	d	d	d	d	d
62	4484759	6.949	TGCAGTGGGGAGGAATGGCGCTGGCTATCGAGCCGAGATCGGAAGAGCGGTTCAGCAGGAATGCCGAGA	203.689	b	d	b	-	b	b	b	b	b	d	b	b	b	b	b	b	b	b	b	b	-	b	b	d	d	-	d	d	d	d	d	d	d	d	d	-	b	b	d	d	d	d	d	d	d
63	3346069	6.949	TGCAGACTTTTTCAGTTGCTGAGACCGTCATCGTATGCATGCCTGGCAGATGATCAGGCCTATCCACAG	203.959	b	d	b	b	b	b	b	b	b	d	b	b	b	b	b	b	b	b	b	b	b	b	b	d	d	d	d	d	d	d	d	d	d	d	d	d	b	b	d	d	d	d	d	d	d
64	3357990	6.949	TGCAGCAGCTAGTCCCTCCGCCACCGTGGCTGAGGCCGAGATCGGAAGAGCGGTTCAGCAGGAATGCCG	204.229	b	d	b	b	b	b	b	b	b	d	b	b	b	b	b	b	b	b	b	b	b	b	b	d	d	d	d	d	d	d	d	d	-	d	d	d	b	b	-	d	-	d	d	d	d
65	3342894	6.951	TGCAGAAGGTTAGTCAATAGCAGTAAAGTGAATGTTTCGATGCTCACCTGGTAATCTATGTGGCAAACC	204.501	b	d	b	-	b	b	b	b	b	d	b	b	b	b	b	b	b	b	b	b	-	b	b	d	d	-	d	d	d	d	d	d	d	d	d	-	b	b	d	d	d	d	d	d	d
66	3734450	6.953	TGCAGCTCGGGCCGAATGAAACCCAAGCCCGATGCCATGGCGGCCTAGCAGGCAGTAGGAGCCCGAGAT	204.773	b	d	b	b	b	b	b	b	b	d	b	b	b	b	b	b	b	b	b	b	b	b	b	d	d	d	d	d	d	d	d	d	d	d	d	d	-	b	d	d	d	d	-	d	d
67	3345614	6.953	TGCAGAAAACTTGGCACGCAGCACACACACTTCCCAATATATCCACCAGGAAAACAATAATGCTGGTCC	205.043	b	d	b	b	b	b	b	b	b	d	b	b	b	b	b	b	b	b	b	b	b	b	b	d	d	d	d	d	d	d	d	d	d	d	-	d	b	b	-	d	-	d	d	d	d
68	3735460	6.955	TGCAGTGGCAAACGCACGAGGAGGACAGCAGCCTCACCAGCCGAGATCGGAAGAGCGGTTCAGCAGGAA	205.315	b	d	b	-	b	b	b	b	b	d	b	b	b	b	b	b	b	b	b	b	-	b	b	d	d	-	d	d	d	d	d	d	d	d	d	-	b	b	d	d	d	d	d	d	d
69	3344345	6.957	TGCAGGTTTTGGCACAACGGAAAAGGTCGTCCACGTCCTTCAGACGCGCAAGGATCTCACGGACCATAT	205.587	b	d	b	b	b	b	b	b	b	d	b	b	b	b	b	b	b	b	b	b	b	b	b	d	d	d	d	d	d	d	d	d	d	d	d	d	b	b	d	d	-	d	d	d	d
70	3342835	6.958	TGCAGAGGAGGAAGAAGATGCATCAGTAGTTTCATCCGAGATCGGAAGAGCGGTTCAGCAGGAATGCCG	205.858	b	d	b	b	b	b	b	b	b	d	b	b	b	b	b	b	b	b	b	b	b	b	b	d	d	d	d	d	d	d	d	d	d	d	d	d	b	b	d	d	d	d	d	d	d
71	3342993	6.958	TGCAGTCGAAACGGCCTTCGTGCCACTGAATCCCTCTTTAAGCTGGACCCTCCATCTCCGAGATCGGAA	206.128	b	d	b	b	b	b	b	b	b	d	b	b	b	b	b	b	b	b	b	b	b	b	b	d	d	d	d	d	d	d	d	d	d	d	d	d	b	b	d	-	d	d	-	d	d
72	3355978	6.96	TGCAGATACGTACGTAGCTATCATTTTCACGCGGACGAGTTTGTGGGCGACGTGCACCGAGATCGGAAG	206.4	b	d	b	b	b	b	b	b	b	d	b	b	b	b	b	b	b	b	b	b	b	b	b	d	d	d	d	d	d	d	d	d	d	d	-	-	b	b	d	d	-	d	d	d	d
73	4488931	6.962	TGCAGTGCTAGTCTTGGTGGCCCGAGATCGGAAGAGCGGTTCAGCAGGAATGCCGAGACCGATCTCGTA	206.672	b	d	b	b	b	b	b	b	b	d	b	b	b	b	b	b	b	b	b	b	b	b	b	d	d	d	d	d	d	d	d	d	d	d	-	d	b	b	d	d	d	d	d	d	d
74	3733356	6.963	TGCAGTACGCCATTCGCTGCGTGCGCTGCTGGCTACAATGGGCCGAGATCGGAAGAGCGGTTCAGCAGG	206.943	b	d	b	-	b	b	b	b	b	d	b	b	b	b	b	b	b	b	b	b	-	b	b	d	d	-	d	d	d	d	d	d	-	d	-	-	b	b	d	d	d	d	d	d	d
75	3358403	6.963	TGCAGGAGGTCTTGGCTGATAGCGCGCTCTTCGAGACAGGAATGGAGCGCCGAGATCGGAAGAGCGGTT	207.213	b	d	b	b	b	b	b	b	b	d	b	b	b	b	b	b	b	-	b	b	b	b	b	d	d	d	d	d	d	d	d	d	d	d	d	-	-	-	d	d	d	-	d	d	d
76	3355034	6.964	TGCAGTAGTGGTGGCCACGGCATGTGATGCCATGGATGGGTTGACCACGGCCATGAGGAGTCCCTGATC	207.484	b	d	b	-	b	b	b	b	b	d	b	b	b	b	b	b	b	b	b	b	-	b	b	d	d	-	d	d	d	d	d	d	d	d	d	-	b	b	d	d	d	d	-	d	d
77	3356883	6.965	TGCAGCAGCTGCTGCTGCTGCTGCTCCAGGCACCCATGAATGCGACGCAGACGTACTGCGCCCGCTCGC	207.755	b	d	b	b	b	b	b	b	b	d	b	b	b	b	b	b	b	b	b	b	b	b	b	d	d	d	d	d	d	d	d	d	d	d	-	d	b	b	d	d	d	-	-	d	d
78	4490768	6.965	TGCAGGGATCACGCTGGAAGCAATCGTCGGGCCGAGATCGGAAGAGCGGTTCAGCAGGAATGCCGAGAC	208.025	b	h	b	b	b	b	b	b	b	a	b	b	b	b	b	b	b	b	b	b	b	b	b	a	h	h	h	h	a	h	h	a	h	h	h	h	b	b	h	h	h	h	h	a	a
79	4492927	6.965	TGCAGCATCAACCATGACTCCGAGATCGGAAGAGCGGTTCAGCAGGAATGCCGAGACCGATCTCGTATG	208.295	b	d	b	b	b	b	b	b	b	d	b	b	b	b	b	b	b	b	b	b	b	b	b	d	d	d	d	d	d	-	d	d	d	d	d	d	b	b	d	d	d	d	-	d	d
80	3356134	6.969	TGCAGAAATATTTGTATACGTACGTATACGCTGTCGCTGGCCGAGATCGGAAGAGCGGTTCAGCAGGAA	208.569	b	d	b	-	b	b	b	b	b	d	b	b	b	b	b	b	b	b	b	b	-	b	b	d	d	-	d	d	d	d	d	d	-	d	-	-	b	b	d	d	d	d	d	d	d
81	7086635	6.972	TGCAGGCCATTGGCGGCACCGGCATCAATGTGGTAGTCGGGGCGCCTAACGACGTTTTCTCCAACCTCG	208.842	b	d	b	b	b	b	b	b	b	d	b	b	b	b	b	b	b	b	b	b	b	b	b	d	d	d	d	d	d	d	d	d	d	d	d	d	b	b	d	-	d	d	d	d	d
82	3749139	6.974	TGCAGTGAAGCACACAGCGACCGTCGGGGTGCTGCGGTGGTGCACGGCCACACCGAGATCGGAAGAGCG	209.114	b	d	b	-	b	b	b	b	b	d	b	b	b	b	b	b	b	b	b	b	-	b	b	d	d	-	d	d	d	-	d	d	d	d	d	-	b	b	d	d	-	d	d	d	d
83	3602537	6.976	TGCAGGTGGATCGAGCGAGCTCCAGCAGGCCGCCATACCTGCCGAGATCGGAAGAGCGGTTCAGCAGGA	209.386	b	d	b	b	b	b	b	b	b	d	b	b	b	b	b	b	b	b	b	b	b	b	b	d	d	d	d	d	d	-	-	d	d	-	-	-	b	b	d	d	-	d	d	d	d
84	3347285	6.982	TGCAGGTGAATGAGCGAAACAAAAAAGGAGCAGGGGAAAGCACTGCGCATGGATGCCGACCCATGACAT	209.662	b	d	b	b	b	b	b	b	b	d	b	b	b	b	b	b	b	b	b	b	b	b	b	d	-	d	d	d	d	d	d	d	-	d	-	-	b	b	-	-	-	d	d	d	d
85	3346243	6.983	TGCAGGCACGTGCTACTTATATAGCTTGGCTGCTTGTGATATTTATTTAGCAAGATCCATCGATCCAAG	209.933	b	h	b	b	b	b	b	b	b	a	b	b	b	b	b	b	b	b	b	b	b	b	b	a	h	h	h	h	h	h	h	a	h	h	h	h	b	b	h	h	h	h	h	a	a
86	3357289	6.987	TGCAGAGGAGATCGACAACAGTACCGAGGGACCATGTAGTCGCGCACTTACCGAGATCGGAAGAGCGGT	210.207	b	d	b	b	b	b	b	b	b	d	b	b	b	b	b	b	b	b	b	b	b	b	b	d	d	d	d	d	d	d	d	d	d	d	d	d	b	b	d	-	d	d	d	d	d
87	3739668	6.988	TGCAGTTGCCGCTGCTAGTCGAGGTCGCCCAGTTGACACCGGCTCCGCCGAGATCGGAAGAGCGGTTCA	210.478	b	h	b	b	b	b	b	b	b	a	b	b	b	b	b	b	b	b	b	b	b	b	b	a	h	h	h	h	a	h	h	a	h	h	h	h	b	b	h	a	h	h	h	a	a
88	3590085	6.995	TGCAGCGTCTCTTGTTCGACTCCGAGATAACTAGCGATGAACACAATCAGGCCGAGATCGGAAGAGCGG	210.755	b	d	b	b	b	b	b	b	b	d	b	b	b	b	b	b	b	b	b	b	b	b	b	d	d	d	d	d	d	d	d	d	d	b	d	d	b	b	d	d	d	-	-	d	d
89	3352773	7.005	TGCAGGTAATTGATAATTGTAGCCGCATGCATCTATCCGATGCAGAGGTCAGGGGATGACCTCCTTTTC	211.035	b	d	b	-	b	b	b	b	b	d	b	b	b	b	b	b	b	b	b	b	-	b	b	d	d	-	d	d	d	d	d	d	d	d	d	-	b	b	d	d	d	d	d	d	d
90	3580446	7.007	TGCAGTCATATTGAGACAATCTTCATCTCTGTCCATGATCCTCAAACCATCATCCAGATTCATGCCGAG	211.307	b	d	b	b	b	b	b	b	b	d	b	b	b	b	b	b	b	b	b	b	b	b	b	d	d	d	d	d	d	d	d	d	d	d	d	d	b	b	d	-	b	d	d	d	d
91	4491430	7.022	TGCAGCCCCGACGCCCAGCCGCCGCCGAGATCGGAAGAGCGGTTCAGCAGGAATGCCGAGACCGATCTC	211.592	b	h	b	b	b	b	b	b	b	a	b	b	b	b	b	b	b	b	b	b	b	b	b	h	h	h	h	h	h	h	h	a	h	h	h	h	b	b	h	b	h	h	h	a	a
92	3735576	7.038	TGCAGGAGGGCATTGCGGACACATGTTTGTGTCTTCTTGCCGTTAGTAGCCTGATGGCTGTTGTCACCG	211.878	b	b	b	b	b	b	b	b	b	d	b	b	b	b	b	b	b	b	b	b	b	b	b	d	d	-	d	d	d	d	d	d	d	d	-	-	b	b	d	d	d	d	-	d	d
93	3362458_22:T>A	7.058	TGCAGAGAAGTTGGCAAAAGATTGGACGTAAAATAACAGAGCACAAACCCCATGATCAAGCTCGGCCGA	212.168	b	h	b	-	b	b	b	b	b	a	b	b	b	b	b	b	b	b	b	b	-	b	b	a	h	-	h	h	a	h	h	a	h	h	h	-	b	b	h	h	h	h	h	a	a
94	4492951_5:A>G	7.105	TGCAGACAGGCAGCATCCATGGCCGAGATCGGAAGAGCGGTTCAGCAGGAATGCCGAGACCGATCTCGT	212.485	b	h	b	-	b	b	b	b	b	a	b	b	b	b	b	b	b	b	b	b	-	b	b	h	h	-	h	h	a	h	h	a	h	h	h	-	b	b	h	h	h	h	h	a	a
95	3596798_13:A>G	7.176	TGCAGCACACAAGAGAGAAAATTCACCTTGTACAGTCAAGCAAGAACATTGACACAAAGAAACTGGAGT	212.826	b	d	b	b	b	b	b	b	b	d	b	b	b	b	b	b	b	b	b	b	b	b	b	d	d	d	d	d	d	-	d	d	d	d	b	d	b	b	d	d	d	d	-	-	d
96	3349896_26:A>C	7.243	TGCAGCTCTAGCCGTGCCTTGGGCCTATGTCTGCACCACGCCATGCCTCCCCCTCATTGCACGGATTCG	213.163	b	h	b	-	b	b	b	b	b	a	b	b	b	b	b	b	b	b	b	b	-	b	b	a	h	-	h	h	h	h	h	a	h	h	h	-	b	b	h	a	h	h	h	a	a
97	3352484_28:T>C	7.387	TGCAGGTAGATCTGGTACCGTACGAGCATGAGGTGTTGGACCTGTCGGTGCTGTGGACGCAGAGCAAGG	213.577	b	d	b	b	b	b	b	b	b	d	b	b	b	b	b	b	b	b	b	b	b	b	b	d	d	d	-	d	d	d	d	d	d	d	-	d	b	b	-	d	d	-	d	d	d
98	3348518	7.502	TGCAGAGGTCCTCCCAGTTCCACTTCTAGTCTAGTCTTGTAAATCTCCTCAGCCTGATATGCATTATCT	213.962	b	h	b	b	b	b	b	b	b	a	b	b	b	b	b	b	b	b	b	b	b	b	b	a	h	h	h	h	h	h	h	a	h	h	h	h	b	b	h	h	h	h	h	a	a
99	6210910	7.609	TGCAGCAAAAAGTACCCGCAAGGTACATCCAGAAATCTTGCCGGGGTGAAACCTTGCCGAGATCGGAAG	214.339	b	h	b	b	b	b	b	b	b	a	b	b	b	b	b	b	b	b	b	b	b	b	b	a	h	h	h	h	h	h	h	a	h	h	h	h	b	b	h	h	h	h	h	a	a
100	5222191	7.662	TGCAGCCGTTGTGGGGGCTGCCGTGGGGCTCAGGGGGAGGCTCGTGCTTATCTGCTGTTGAGGTGTCAG	214.662	b	d	b	b	b	b	b	b	b	d	b	b	b	b	b	b	b	b	b	b	b	b	b	d	d	d	d	d	d	d	d	d	d	d	d	d	b	b	d	-	d	d	d	d	d
101	dw9	7.711		214.981	b	b	b	-	b	b	b	b	b	d	b	b	b	b	b	b	b	b	b	b	-	b	b	d	d	-	d	d	d	d	d	d	d	d	d	-	b	b	d	d	d	d	d	d	d
102	3581173	7.773	TGCAGCTTGGGGCGAACCACTATGGGCGGCGCGGCGGAGATATGATGATAATTCATTTTCACTGCGACC	215.313	b	d	b	b	b	b	b	b	b	d	b	b	b	b	b	b	b	b	b	b	b	b	b	d	d	d	b	d	d	d	d	d	d	d	d	d	b	b	d	d	d	d	d	d	d
103	3732121	7.854	TGCAGGTGCCATCGACGTCGTAACCACCATTGGGGCGCCGTTCGGTCAGATTGAAAGCACGGTTGGTGC	215.664	b	h	b	b	b	b	b	b	b	a	b	b	b	b	b	b	b	b	b	b	b	b	b	a	h	h	h	h	h	h	h	a	h	h	h	h	b	b	h	b	h	h	h	a	a
104	3602335_45:A>T	7.961	TGCAGGAGGCGGTGCGGGACGCGATGCTGCACGACGCGAGGGTCGAGGAGGCGTGGGCGCTGGAGGGGG	216.041	b	h	b	b	b	b	b	b	b	a	b	b	b	b	b	b	b	b	b	b	b	b	b	a	h	h	h	h	h	h	h	a	h	h	h	h	b	b	h	h	h	h	h	a	a
105	3350975_41:A>C	8.228	TGCAGCTCTAGCCGTGCCTTGGGCCTCTGTCTGCACCACGCAATGCCTCCGCCTCATTGCACGGATTCA	216.578	b	h	b	-	b	b	b	b	b	a	b	b	b	b	b	b	b	b	b	b	-	h	b	a	h	-	h	h	h	h	h	a	h	h	h	-	b	b	h	a	h	h	h	a	a
106	7088769	8.557	TGCAGCGTGGACGTGCCAACTGGCTGCTTCATGGTGACCGAGATCGGAAGAGCGGTTCAGCAGGAATGC	217.177	b	h	b	b	b	b	b	b	b	a	b	b	b	b	b	b	b	b	b	b	b	b	b	a	h	h	h	h	h	h	h	a	h	b	h	h	b	b	h	h	h	h	h	a	a
107	3362458_68:A>G	9.079	TGCAGAGAAGTTGGCAAAAGATTGGACGTAAAATAACAGAGCACAAACCCCATGATCAAGCTCGGCCGA	217.969	b	h	b	-	b	b	b	b	b	a	b	b	b	b	h	b	b	b	b	b	-	b	b	h	h	-	h	h	a	h	h	a	h	h	h	-	b	b	h	h	a	h	h	a	a
108	silico_3747488	9.279	TGCAGCGCTCGCCGTGCTGCACCGTTGTGCTCGACCTGCCGCGCCGCGCCGCCTCGCTTGCCCTGGCTA	218.439	b	d	b	b	b	b	b	b	b	d	b	b	b	b	b	b	b	b	b	b	b	b	b	d	d	d	d	d	d	b	d	d	d	d	d	d	b	b	-	d	d	d	d	d	d
109	7094518_65:G>A	9.602	TGCAGTTGCACACAGTCGGTAGACGCGCAACTAACTATAGTTCCACTAAACCTGACCATTCACCGGGCC	219.032	b	b	b	-	b	b	b	b	b	d	b	b	b	b	b	b	b	b	b	b	-	b	b	d	d	-	d	d	d	d	d	d	d	d	d	-	b	b	d	d	d	d	b	d	d
110	3342895	9.945	TGCAGCTTCACATGCCGCCGTGGTGTGCCGATTTGCCCCAGATGCTGCCACAGTAGCGCCGAGATCGGA	219.645	b	b	b	b	b	b	b	b	b	a	b	b	b	b	b	b	b	b	b	b	b	b	b	a	h	h	h	h	a	h	h	a	h	b	a	h	b	b	a	h	h	-	b	a	a
111	3355967	10.635	TGCAGTCAGCAATGATCCACCATCGCGGCACTTCCCCGAGATCGGAAGAGCGGTTCAGCAGGAATGCCG	220.605	b	-	b	-	b	b	b	b	b	d	b	b	b	b	b	b	b	b	b	b	-	b	b	d	d	-	b	d	d	d	d	d	d	d	d	-	b	b	d	d	d	d	d	d	d
112	5802082_20:G>C	11.242	TGCAGGTATGACTGGGCCGCGAAGAAGAGCCTGCGGTCGGGCTACTTCCTGTGGTCAGCGTCGGCCTAC	221.482	b	b	b	-	b	b	b	b	b	a	b	b	b	b	b	b	b	b	b	b	-	b	b	a	b	-	h	h	h	h	h	a	h	h	h	-	b	b	h	h	h	h	h	a	a
113	3907289_40:C>G	13.4	TGCAGTGCTTGTTGCTGCCGTCGCAGTCGACGAGCTGCTGCGGCGACAGCGGGATCAGCTCCCCGTGCT	223.91	b	h	b	b	b	b	b	b	b	a	b	b	b	b	b	b	b	b	b	b	b	b	b	a	h	h	h	h	a	h	b	a	h	h	h	b	b	b	h	b	b	h	h	-	a
[truncated: 47 more columns]
