# Supplementary material for: Identification and mapping of a new recessive dwarfing gene dw9 on the 6RL rye chromosome and its phenotypic effects
Source: PLoS One. 2020 Mar 2;15(3):e0229564. doi: 10.1371/journal.pone.0229564 (PMC7051059; doi:10.1371/journal.pone.0229564)
Supplement: S3 Table — (XLSX) [file pone.0229564.s003.xlsx]

## Sheet: DArTSeq_to_Lo7_6R
S3 Table. Alignment analysis of DArTSeq markers sequence to Sc_Lo7_v2_6R scaffolds and annotation.
Sc_Lo7_v2_6R scaffolds						541 x Bk1-1
Name of scaffold	% Identical Sites	Chromosome	Position I	Position II	Scaffolds Size (bp)	DArTSeq	DArTSeq
Lo7_v2_scaffold_523877	1	6R	150.465		4870	3346546	3342698
Lo7_v2_scaffold_446037	1	6R	150.665		30709	3363171
Lo7_v2_scaffold_459933	0.986	6R	150.665		2890	3363467_52:C>G
Lo7_v2_scaffold_615212	0.971	6R	152.056		25567	3347181
Lo7_v2_scaffold_448204	0.841	6R	152.459		16601	3745486_10:T>G
Lo7_v2_scaffold_467379	0.841	6R	152.459		5334	3343855
Lo7_v2_scaffold_445372	0.942	6R	156.905		47429	3346069
Lo7_v2_scaffold_445415	0.87	6R	156.905		45437	4489200
Lo7_v2_scaffold_446606	0.957	6R	156.905		23899	3736357
Lo7_v2_scaffold_448229	0.971	6R	156.905		16545	3359584_33:G>C
Lo7_v2_scaffold_450102	0.971	6R	156.905		12178	3346243
Lo7_v2_scaffold_480205	0.928	6R	156.905		6462	3344321
Lo7_v2_scaffold_616483	0.768	6R	156.905		20689	3357289
Lo7_v2_scaffold_749683	0.812	6R	156.905		1300	3351593
Lo7_v2_scaffold_445860	1	6R	160.083	160.477	34983	3356883
Lo7_v2_scaffold_614912	1	6R	160.477		27510	7094518_65:G>A
Lo7_v2_scaffold_445400	0.87	6R	162.47		70354	3734256
Lo7_v2_scaffold_523271	0.638	6R	162.867		7909	3733041	4486889_23:A>C
Lo7_v2_scaffold_451502	1	6R	164.874		10015	3345614
Lo7_v2_scaffold_448120	1	6R	166.5		16785	3735576
Lo7_v2_scaffold_445937	0.986	6R	170.484		32672	3596798_13:A>G
Lo7_v2_scaffold_446361	0.686	6R	170.091	170.484	25959	4484580
Lo7_v2_scaffold_446388	0.855	6R	170.878		25647	3355978
Lo7_v2_scaffold_446675	0.981	6R	171.272		23389	3597487_32:G>C	3358018	3344763
Lo7_v2_scaffold_617372	0.855	6R	171.666		18677	3357991
Lo7_v2_scaffold_617669	0.942	6R	173.26		18070	3581173
Lo7_v2_scaffold_453297	0.913	6R	176.481	176.682	8720	5802082_20:G>C
Lo7_v2_scaffold_445921	0.783	6R	177.697		33169	3344073	3735460
Lo7_v2_scaffold_445245	0.768	6R	179.34		59256	359085	5222191
Lo7_v2_scaffold_445277	0.971	6R			76281	3343055
Lo7_v2_scaffold_445301	0.928	6R			52530	3907222_46:C>A
Lo7_v2_scaffold_446252	1	6R			27304	3585578_35:G>A
Lo7_v2_scaffold_447750	1	6R			17948	3346756
Lo7_v2_scaffold_447933	0.971	6R			17340	3575926_45:C>G
Lo7_v2_scaffold_450392	0.971	6R			11788	3730081
Lo7_v2_scaffold_451138	0.71	6R			10534	3733356	3729857
Lo7_v2_scaffold_451817	0.971	6R			9674	3732121
Lo7_v2_scaffold_454307	0.97	6R			8336	3345315
Lo7_v2_scaffold_460250	0.704	6R			2085	silica_3747488
Lo7_v2_scaffold_481418	0.986	6R			4979	3907289_40:C>G
Lo7_v2_scaffold_481525	0.913	6R			2472	3349896	3349896_26:A>C	3350975_41:A>C
Lo7_v2_scaffold_481611	0.812	6R			4366	3358403
Lo7_v2_scaffold_519414	0.841	6R			4948	3597264_13:C>G
Lo7_v2_scaffold_523567	0.928	6R			10379	3351343
Lo7_v2_scaffold_523843	1	6R			12963	3351426_17:C>G

## Sheet: Annotation of Lo7_v2_6R_scaff
S3 Table. Alignment analysis of DArTSeq markers sequence to Sc_Lo7_v2_6R scaffolds and annotation*
Query	Number of HSPs	Lowest E-value	Accession (E-value)	Description (E-value)	Greatest identity %	Accession (identity %)	Description (identity %)	Greatest positive %	Accession (positive %)	Description (positive %)	Greatest HSP length	Accession (HSP length)	Description (HSP length)	Greatest bit score	Accession (bit score)	Description (bit score)
Lo7_v2_scaffold_445245	23	0	XP_024318348	uncharacterized protein LOC104583537 isoform X2 [Brachypodium distachyon] >gi|1371083355|ref|XP_024318349.1| uncharacterized protein LOC104583537 isoform X2 [Brachypodium distachyon] >gi|1371083357|ref|XP_024318350.1| uncharacterized protein LOC104583537 isoform X2 [Brachypodium distachyon] >gi|1371083359|ref|XP_024318351.1| uncharacterized protein LOC104583537 isoform X2 [Brachypodium distachyon…	85.6771	BAK00665	predicted protein [Hordeum vulgare subsp. vulgare]	90.8854	BAK00665	predicted protein [Hordeum vulgare subsp. vulgare]	548	XP_024318348	uncharacterized protein LOC104583537 isoform X2 [Brachypodium distachyon] >gi|1371083355|ref|XP_024318349.1| uncharacterized protein LOC104583537 isoform X2 [Brachypodium distachyon] >gi|1371083357|ref|XP_024318350.1| uncharacterized protein LOC104583537 isoform X2 [Brachypodium distachyon] >gi|1371083359|ref|XP_024318351.1| uncharacterized protein LOC104583537 isoform X2 [Brachypodium distachyon…	732.635	XP_024318348	uncharacterized protein LOC104583537 isoform X2 [Brachypodium distachyon] >gi|1371083355|ref|XP_024318349.1| uncharacterized protein LOC104583537 isoform X2 [Brachypodium distachyon] >gi|1371083357|ref|XP_024318350.1| uncharacterized protein LOC104583537 isoform X2 [Brachypodium distachyon] >gi|1371083359|ref|XP_024318351.1| uncharacterized protein LOC104583537 isoform X2 [Brachypodium distachyon…
Lo7_v2_scaffold_445277	10	1.1495e-127	XP_020147262	uncharacterized protein LOC109732513 [Aegilops tauschii subsp. tauschii]	83.0601	XP_020180987	putative F-box/LRR-repeat protein 23 [Aegilops tauschii subsp. tauschii]	88.0851	XP_020182943	uncharacterized protein LOC109768605 [Aegilops tauschii subsp. tauschii]	389	XP_020147262	uncharacterized protein LOC109732513 [Aegilops tauschii subsp. tauschii]	453.751	XP_020147262	uncharacterized protein LOC109732513 [Aegilops tauschii subsp. tauschii]
Lo7_v2_scaffold_445301	13	7.40432e-92	XP_020166019	putative F-box/kelch-repeat protein At1g13200 [Aegilops tauschii subsp. tauschii]	84.1667	XP_020166019	putative F-box/kelch-repeat protein At1g13200 [Aegilops tauschii subsp. tauschii]	89.1667	XP_020166019	putative F-box/kelch-repeat protein At1g13200 [Aegilops tauschii subsp. tauschii]	200	XP_020162933	uncharacterized protein LOC109748306 [Aegilops tauschii subsp. tauschii]	318.931	XP_020166019	putative F-box/kelch-repeat protein At1g13200 [Aegilops tauschii subsp. tauschii]
Lo7_v2_scaffold_445372	11	9.68176e-39	VAI81554	unnamed protein product [Triticum turgidum subsp. durum]	84.8739	XP_020182882	zinc finger protein 2-like [Aegilops tauschii subsp. tauschii]	87.395	XP_020182882	zinc finger protein 2-like [Aegilops tauschii subsp. tauschii]	117	VAI81554	unnamed protein product [Triticum turgidum subsp. durum]	154.451	VAI81554	unnamed protein product [Triticum turgidum subsp. durum]
Lo7_v2_scaffold_445400	6	2.98195e-56	PNT75269	hypothetical protein BRADI_1g29279v3 [Brachypodium distachyon]	43.9394	PNT75269	hypothetical protein BRADI_1g29279v3 [Brachypodium distachyon]	60.6061	PNT75269	hypothetical protein BRADI_1g29279v3 [Brachypodium distachyon]	446	TVU48941	hypothetical protein EJB05_00227, partial [Eragrostis curvula]	219.164	PNT75269	hypothetical protein BRADI_1g29279v3 [Brachypodium distachyon]
Lo7_v2_scaffold_445415	150	0	EMS45036	Callose synthase 3 [Triticum urartu]	100	EMS45036	Callose synthase 3 [Triticum urartu]	100	EMS45036	Callose synthase 3 [Triticum urartu]	274	EMS45036	Callose synthase 3 [Triticum urartu]	559.296	EMS45036	Callose synthase 3 [Triticum urartu]
Lo7_v2_scaffold_445860	44	0	VAI81805	unnamed protein product [Triticum turgidum subsp. durum]	92.6829	EMS64959	Ent-copalyl diphosphate synthase 1, chloroplastic [Triticum urartu]	97.5	VAI81805	unnamed protein product [Triticum turgidum subsp. durum]	303	VAI81805	unnamed protein product [Triticum turgidum subsp. durum]	535.413	VAI81805	unnamed protein product [Triticum turgidum subsp. durum]
Lo7_v2_scaffold_445921	13	2.70625e-118	AAL67586	putative GAG-POL precursor [Oryza sativa Japonica Group] >gi|31433656|gb|AAP55140.1| retrotransposon protein, putative, Ty3-gypsy subclass [Oryza sativa Japonica Group]	64.3678	AAL67586	putative GAG-POL precursor [Oryza sativa Japonica Group] >gi|31433656|gb|AAP55140.1| retrotransposon protein, putative, Ty3-gypsy subclass [Oryza sativa Japonica Group]	82.7586	AAL67586	putative GAG-POL precursor [Oryza sativa Japonica Group] >gi|31433656|gb|AAP55140.1| retrotransposon protein, putative, Ty3-gypsy subclass [Oryza sativa Japonica Group]	189	AAL75982	putative prpol [Zea mays]	234.958	AAM00949	Putative retroelement [Oryza sativa Japonica Group] >gi|31431082|gb|AAP52913.1| retrotransposon protein, putative, Ty3-gypsy subclass [Oryza sativa Japonica Group]
Lo7_v2_scaffold_445937	27	0	VAI81335	unnamed protein product [Triticum turgidum subsp. durum]	98.6486	VAI81335	unnamed protein product [Triticum turgidum subsp. durum]	100	VAI81335	unnamed protein product [Triticum turgidum subsp. durum]	1253	VAI81335	unnamed protein product [Triticum turgidum subsp. durum]	2089.31	VAI81335	unnamed protein product [Triticum turgidum subsp. durum]
Lo7_v2_scaffold_446037	5	0	VAI92862	unnamed protein product [Triticum turgidum subsp. durum]	92.7641	VAI92862	unnamed protein product [Triticum turgidum subsp. durum]	95.369	VAI92862	unnamed protein product [Triticum turgidum subsp. durum]	691	VAI92862	unnamed protein product [Triticum turgidum subsp. durum]	1079.7	VAI92862	unnamed protein product [Triticum turgidum subsp. durum]
Lo7_v2_scaffold_446252	7	2.58579e-66	KQK16642	hypothetical protein BRADI_1g29693v3 [Brachypodium distachyon]	61.5385	KQK16642	hypothetical protein BRADI_1g29693v3 [Brachypodium distachyon]	66.1538	KQK16642	hypothetical protein BRADI_1g29693v3 [Brachypodium distachyon]	417	KQK16642	hypothetical protein BRADI_1g29693v3 [Brachypodium distachyon]	245.743	KQK16642	hypothetical protein BRADI_1g29693v3 [Brachypodium distachyon]
Lo7_v2_scaffold_446361	10	2.26495e-135	AAK39575	putative reverse transcriptase [Oryza sativa Japonica Group] >gi|31433076|gb|AAP54636.1| retrotransposon protein, putative, unclassified [Oryza sativa Japonica Group]	56.0976	XP_020149462	uncharacterized protein LOC109734669 [Aegilops tauschii subsp. tauschii]	69.5122	AAK39575	putative reverse transcriptase [Oryza sativa Japonica Group] >gi|31433076|gb|AAP54636.1| retrotransposon protein, putative, unclassified [Oryza sativa Japonica Group]	523	AAK39575	putative reverse transcriptase [Oryza sativa Japonica Group] >gi|31433076|gb|AAP54636.1| retrotransposon protein, putative, unclassified [Oryza sativa Japonica Group]	421.394	AAK39575	putative reverse transcriptase [Oryza sativa Japonica Group] >gi|31433076|gb|AAP54636.1| retrotransposon protein, putative, unclassified [Oryza sativa Japonica Group]
Lo7_v2_scaffold_446388	5	6.69698e-49	VAI81256	unnamed protein product [Triticum turgidum subsp. durum]	87.0504	VAI81256	unnamed protein product [Triticum turgidum subsp. durum]	91.3669	VAI81256	unnamed protein product [Triticum turgidum subsp. durum]	139	VAI81256	unnamed protein product [Triticum turgidum subsp. durum]	183.726	VAI81256	unnamed protein product [Triticum turgidum subsp. durum]
Lo7_v2_scaffold_446606	81	7.72617e-114	EMS67416	Protein argonaute 1D [Triticum urartu]	100	EMS67416	Protein argonaute 1D [Triticum urartu]	100	EMS67416	Protein argonaute 1D [Triticum urartu]	195	VAI81913	unnamed protein product [Triticum turgidum subsp. durum]	301.212	VAI94080	unnamed protein product [Triticum turgidum subsp. durum]
Lo7_v2_scaffold_446675	5	0	EMS50427	hypothetical protein TRIUR3_17561 [Triticum urartu]	79.3765	VAI81241	unnamed protein product [Triticum turgidum subsp. durum]	86.3309	VAI81241	unnamed protein product [Triticum turgidum subsp. durum]	809	VAI81240	unnamed protein product [Triticum turgidum subsp. durum]	1006.51	EMS50427	hypothetical protein TRIUR3_17561 [Triticum urartu]
Lo7_v2_scaffold_447750	15	0	EMS53920	Disease resistance protein RPM1 [Triticum urartu]	70.303	XP_020163227	putative disease resistance protein At1g58400 [Aegilops tauschii subsp. tauschii]	83.871	VAI92032	unnamed protein product [Triticum turgidum subsp. durum]	328	EMS53920	Disease resistance protein RPM1 [Triticum urartu]	405.216	EMS53920	Disease resistance protein RPM1 [Triticum urartu]
Lo7_v2_scaffold_447933	15	1.08334e-22	VAI81492	unnamed protein product [Triticum turgidum subsp. durum]	60.9756	VAI93669	unnamed protein product [Triticum turgidum subsp. durum]	78.0488	VAI93669	unnamed protein product [Triticum turgidum subsp. durum]	132	VAI92839	unnamed protein product [Triticum turgidum subsp. durum]	107.457	VAI81492	unnamed protein product [Triticum turgidum subsp. durum]
Lo7_v2_scaffold_448120	20	4.39077e-162	VAI81471	unnamed protein product [Triticum turgidum subsp. durum]	94	VAI93712	unnamed protein product [Triticum turgidum subsp. durum]	96.9231	XP_020162141	cysteine-rich receptor-like protein kinase 6 [Aegilops tauschii subsp. tauschii] >gi|1149804289|ref|XP_020162142.1| cysteine-rich receptor-like protein kinase 6 [Aegilops tauschii subsp. tauschii]	169	VAI81471	unnamed protein product [Triticum turgidum subsp. durum]	313.153	XP_020162141	cysteine-rich receptor-like protein kinase 6 [Aegilops tauschii subsp. tauschii] >gi|1149804289|ref|XP_020162142.1| cysteine-rich receptor-like protein kinase 6 [Aegilops tauschii subsp. tauschii]
Lo7_v2_scaffold_448204	5	2.5397e-114	XP_020162933	uncharacterized protein LOC109748306 [Aegilops tauschii subsp. tauschii]	53.0952	XP_020162933	uncharacterized protein LOC109748306 [Aegilops tauschii subsp. tauschii]	63.8955	XP_020150641	uncharacterized protein LOC109735851 [Aegilops tauschii subsp. tauschii]	400	XP_020150641	uncharacterized protein LOC109735851 [Aegilops tauschii subsp. tauschii]	381.719	XP_020162933	uncharacterized protein LOC109748306 [Aegilops tauschii subsp. tauschii]
Lo7_v2_scaffold_448229	8	3.86741e-67	SPT17785	unnamed protein product [Triticum aestivum]	80	XP_018511408	PREDICTED: uncharacterized protein LOC103848393 [Brassica rapa]	86.6667	XP_018511408	PREDICTED: uncharacterized protein LOC103848393 [Brassica rapa]	157	SPT17785	unnamed protein product [Triticum aestivum]	238.424	SPT17785	unnamed protein product [Triticum aestivum]
Lo7_v2_scaffold_450102	9	1.4445e-40	VAI94191	unnamed protein product [Triticum turgidum subsp. durum]	70.5882	VAI94191	unnamed protein product [Triticum turgidum subsp. durum]	84.3137	VAI94191	unnamed protein product [Triticum turgidum subsp. durum]	154	RWW66573	hypothetical protein BHE74_00026064, partial [Ensete ventricosum] >gi|1576984440|gb|RZR82293.1| hypothetical protein BHM03_00008660, partial [Ensete ventricosum]	157.918	VAI94191	unnamed protein product [Triticum turgidum subsp. durum]
Lo7_v2_scaffold_450392	4	2.13349e-06	XP_020192377	uncharacterized abhydrolase domain-containing protein DDB_G0269086-like [Aegilops tauschii subsp. tauschii]	55.7377	VAI58095	unnamed protein product [Triticum turgidum subsp. durum]	64.2857	XP_020192377	uncharacterized abhydrolase domain-containing protein DDB_G0269086-like [Aegilops tauschii subsp. tauschii]	89	XP_020194376	putative DNA helicase INO80 [Aegilops tauschii subsp. tauschii]	63.5438	XP_020192377	uncharacterized abhydrolase domain-containing protein DDB_G0269086-like [Aegilops tauschii subsp. tauschii]
Lo7_v2_scaffold_451138	5	5.42576e-28	XP_020193923	uncharacterized protein LOC109779690 [Aegilops tauschii subsp. tauschii]	69.5652	XP_020189507	uncharacterized protein LOC109775157 [Aegilops tauschii subsp. tauschii]	80.4348	XP_020189507	uncharacterized protein LOC109775157 [Aegilops tauschii subsp. tauschii]	98	XP_020193923	uncharacterized protein LOC109779690 [Aegilops tauschii subsp. tauschii]	125.561	XP_020148655	uncharacterized protein LOC109733854 [Aegilops tauschii subsp. tauschii]
Lo7_v2_scaffold_451502	10	1.18599e-11	SPT17317	unnamed protein product [Triticum aestivum]	76.4706	SPT17317	unnamed protein product [Triticum aestivum]	94.1176	SPT17317	unnamed protein product [Triticum aestivum]	52	SPT17317	unnamed protein product [Triticum aestivum]	73.1738	SPT17317	unnamed protein product [Triticum aestivum]
Lo7_v2_scaffold_451817	7	2.42325e-76	VAI81555	unnamed protein product [Triticum turgidum subsp. durum]	45.9677	VAI81555	unnamed protein product [Triticum turgidum subsp. durum]	60.4839	VAI81555	unnamed protein product [Triticum turgidum subsp. durum]	470	KQK17100	hypothetical protein BRADI_1g32475v3 [Brachypodium distachyon]	271.937	VAI81555	unnamed protein product [Triticum turgidum subsp. durum]
Lo7_v2_scaffold_453297	57	1.07137e-64	OEL37907	Signal peptide peptidase-like 4 [Dichanthelium oligosanthes]	95.8333	TVU27657	hypothetical protein EJB05_19153 [Eragrostis curvula]	100	OEL37907	Signal peptide peptidase-like 4 [Dichanthelium oligosanthes]	76	OEL37907	Signal peptide peptidase-like 4 [Dichanthelium oligosanthes]	104.76	AQK67508	Signal peptide peptidase-like 4 [Zea mays]
Lo7_v2_scaffold_454307	10	4.23765e-92	VAH30863	unnamed protein product [Triticum turgidum subsp. durum]	59.9119	VAH30863	unnamed protein product [Triticum turgidum subsp. durum]	80.7018	VAH30863	unnamed protein product [Triticum turgidum subsp. durum]	226	VAH30863	unnamed protein product [Triticum turgidum subsp. durum]	293.508	VAH30863	unnamed protein product [Triticum turgidum subsp. durum]
Lo7_v2_scaffold_459933	15	3.92969e-81	VAI80791	unnamed protein product [Triticum turgidum subsp. durum]	94.1176	EMS61066	Anthocyanidin reductase [Triticum urartu]	98.0392	EMS61066	Anthocyanidin reductase [Triticum urartu]	192	VAI80791	unnamed protein product [Triticum turgidum subsp. durum]	278.87	VAI80791	unnamed protein product [Triticum turgidum subsp. durum]
Lo7_v2_scaffold_460250	0		not available	not available		not available	not available		not available	not available		not available	not available		not available	not available
Lo7_v2_scaffold_467379	10	0	AAU10819	putative polyprotein [Oryza sativa Japonica Group] >gi|53981353|gb|AAV24907.1| hypothetical protein [Oryza sativa Japonica Group]	69.3333	CAH67061	H0112G12.6 [Oryza sativa]	80	CAH67061	H0112G12.6 [Oryza sativa]	529	AAU10819	putative polyprotein [Oryza sativa Japonica Group] >gi|53981353|gb|AAV24907.1| hypothetical protein [Oryza sativa Japonica Group]	642.114	AAU10819	putative polyprotein [Oryza sativa Japonica Group] >gi|53981353|gb|AAV24907.1| hypothetical protein [Oryza sativa Japonica Group]
Lo7_v2_scaffold_480205	23	2.21951e-102	TVU06455	hypothetical protein EJB05_49672, partial [Eragrostis curvula]	95.5556	BAJ90288	predicted protein [Hordeum vulgare subsp. vulgare]	97.7778	BAJ90288	predicted protein [Hordeum vulgare subsp. vulgare]	209	EMS68471	Chloroplastic group IIA intron splicing facilitator CRS1, chloroplastic [Triticum urartu]	348.591	EMS68471	Chloroplastic group IIA intron splicing facilitator CRS1, chloroplastic [Triticum urartu]
Lo7_v2_scaffold_481418	5	0	VAI93558	unnamed protein product [Triticum turgidum subsp. durum]	90.0568	VAI93558	unnamed protein product [Triticum turgidum subsp. durum]	93.1818	VAI93558	unnamed protein product [Triticum turgidum subsp. durum]	352	VAI93558	unnamed protein product [Triticum turgidum subsp. durum]	656.366	VAI93558	unnamed protein product [Triticum turgidum subsp. durum]
Lo7_v2_scaffold_481525	3	4.13562e-09	XP_020183010	uncharacterized protein LOC109768675 [Aegilops tauschii subsp. tauschii]	75.8621	SPT18721	unnamed protein product [Triticum aestivum]	82.7586	SPT18721	unnamed protein product [Triticum aestivum]	67	XP_020183010	uncharacterized protein LOC109768675 [Aegilops tauschii subsp. tauschii]	68.9366	XP_020183010	uncharacterized protein LOC109768675 [Aegilops tauschii subsp. tauschii]
Lo7_v2_scaffold_481611	10	8.43345e-47	XP_020147480	uncharacterized protein LOC109732703 [Aegilops tauschii subsp. tauschii]	61.1111	XP_020156441	uncharacterized protein LOC109741771 [Aegilops tauschii subsp. tauschii]	88.8889	XP_020156441	uncharacterized protein LOC109741771 [Aegilops tauschii subsp. tauschii]	203	XP_020179186	uncharacterized protein LOC109764816 [Aegilops tauschii subsp. tauschii]	182.185	XP_020193805	uncharacterized protein LOC109779578 [Aegilops tauschii subsp. tauschii]
Lo7_v2_scaffold_519414	5	4.15192e-89	XP_020151699	uncharacterized protein LOC109736896 [Aegilops tauschii subsp. tauschii]	80.3774	XP_020199521	uncharacterized protein LOC109785335 [Aegilops tauschii subsp. tauschii]	83.0189	XP_020199521	uncharacterized protein LOC109785335 [Aegilops tauschii subsp. tauschii]	336	XP_020151699	uncharacterized protein LOC109736896 [Aegilops tauschii subsp. tauschii]	305.064	XP_020151699	uncharacterized protein LOC109736896 [Aegilops tauschii subsp. tauschii]
Lo7_v2_scaffold_523271	11	3.79842e-27	VAI26930	unnamed protein product [Triticum turgidum subsp. durum]	73.3333	XP_015698781	PREDICTED: kinesin-like protein KIFC1 [Oryza brachyantha]	86.6667	XP_015698781	PREDICTED: kinesin-like protein KIFC1 [Oryza brachyantha]	248	VAI26930	unnamed protein product [Triticum turgidum subsp. durum]	130.954	VAI26930	unnamed protein product [Triticum turgidum subsp. durum]
Lo7_v2_scaffold_523567	5	5.29087e-18	RLM73807	hypothetical protein C2845_PM15G20610 [Panicum miliaceum]	43.4783	KQJ89095	hypothetical protein BRADI_4g23466v3 [Brachypodium distachyon]	64.1304	KQJ89095	hypothetical protein BRADI_4g23466v3 [Brachypodium distachyon]	272	RLM73807	hypothetical protein C2845_PM15G20610 [Panicum miliaceum]	100.523	RLM73807	hypothetical protein C2845_PM15G20610 [Panicum miliaceum]
Lo7_v2_scaffold_523843	26	4.04805e-162	VAI81424	unnamed protein product [Triticum turgidum subsp. durum]	97.7528	VAI81424	unnamed protein product [Triticum turgidum subsp. durum]	100	VAI81424	unnamed protein product [Triticum turgidum subsp. durum]	355	VAI93655	unnamed protein product [Triticum turgidum subsp. durum]	523.857	VAI81424	unnamed protein product [Triticum turgidum subsp. durum]
Lo7_v2_scaffold_523877	28	0	VAI80720	unnamed protein product [Triticum turgidum subsp. durum]	100	VAI80720	unnamed protein product [Triticum turgidum subsp. durum]	100	VAI80720	unnamed protein product [Triticum turgidum subsp. durum]	268	VAI80720	unnamed protein product [Triticum turgidum subsp. durum]	511.916	VAI80720	unnamed protein product [Triticum turgidum subsp. durum]
Lo7_v2_scaffold_614912	5	0	XP_020148871	putative disease resistance RPP13-like protein 3 [Aegilops tauschii subsp. tauschii] >gi|1149768480|ref|XP_020148872.1| putative disease resistance RPP13-like protein 3 [Aegilops tauschii subsp. tauschii]	92.6523	XP_020148871	putative disease resistance RPP13-like protein 3 [Aegilops tauschii subsp. tauschii] >gi|1149768480|ref|XP_020148872.1| putative disease resistance RPP13-like protein 3 [Aegilops tauschii subsp. tauschii]	96.2366	XP_020148871	putative disease resistance RPP13-like protein 3 [Aegilops tauschii subsp. tauschii] >gi|1149768480|ref|XP_020148872.1| putative disease resistance RPP13-like protein 3 [Aegilops tauschii subsp. tauschii]	560	XP_024319049	putative disease resistance RPP13-like protein 3 isoform X1 [Brachypodium distachyon]	1045.8	XP_020148871	putative disease resistance RPP13-like protein 3 [Aegilops tauschii subsp. tauschii] >gi|1149768480|ref|XP_020148872.1| putative disease resistance RPP13-like protein 3 [Aegilops tauschii subsp. tauschii]
Lo7_v2_scaffold_615212	18	0	XP_020149528	uncharacterized protein LOC109734752 [Aegilops tauschii subsp. tauschii]	77.2414	XP_020149528	uncharacterized protein LOC109734752 [Aegilops tauschii subsp. tauschii]	88.9655	XP_020149528	uncharacterized protein LOC109734752 [Aegilops tauschii subsp. tauschii]	455	XP_020156956	uncharacterized protein LOC109742276 [Aegilops tauschii subsp. tauschii]	563.918	XP_020149528	uncharacterized protein LOC109734752 [Aegilops tauschii subsp. tauschii]
Lo7_v2_scaffold_616483	24	8.92597e-98	VAI94113	unnamed protein product [Triticum turgidum subsp. durum]	100	VAI94112	unnamed protein product [Triticum turgidum subsp. durum]	100	VAI94113	unnamed protein product [Triticum turgidum subsp. durum]	155	VAI94113	unnamed protein product [Triticum turgidum subsp. durum]	266.929	VAI94113	unnamed protein product [Triticum turgidum subsp. durum]
Lo7_v2_scaffold_617372	9	9.63428e-147	VAI81213	unnamed protein product [Triticum turgidum subsp. durum]	100	VAI92889	unnamed protein product [Triticum turgidum subsp. durum]	100	VAI92889	unnamed protein product [Triticum turgidum subsp. durum]	314	VAH81422	unnamed protein product [Triticum turgidum subsp. durum]	471.085	VAI81213	unnamed protein product [Triticum turgidum subsp. durum]
Lo7_v2_scaffold_617669	6	3.63651e-09	EMS51228	hypothetical protein TRIUR3_29124 [Triticum urartu]	76.4706	EMS50871	hypothetical protein TRIUR3_14831 [Triticum urartu]	84.0909	VAI39971	unnamed protein product [Triticum turgidum subsp. durum]	76	EMS51228	hypothetical protein TRIUR3_29124 [Triticum urartu]	76.2554	EMS51228	hypothetical protein TRIUR3_29124 [Triticum urartu]
Lo7_v2_scaffold_749683	5	2.82323e-166	XP_020185964	BTB/POZ and MATH domain-containing protein 1-like [Aegilops tauschii subsp. tauschii]	79.868	XP_020185964	BTB/POZ and MATH domain-containing protein 1-like [Aegilops tauschii subsp. tauschii]	84.1584	XP_020185964	BTB/POZ and MATH domain-containing protein 1-like [Aegilops tauschii subsp. tauschii]	347	VAH53451	unnamed protein product [Triticum turgidum subsp. durum]	479.174	XP_020185964	BTB/POZ and MATH domain-containing protein 1-like [Aegilops tauschii subsp. tauschii]
*The BLAST table includes the following information:
• Query sequence. The sequence which was used for the search.
• Number of HSPs: The number of High-scoring Segment Pairs (HSPs) for this query sequence.
• Description. Text from NCBI describing the sequence.
• Accession. The special number of sequences in the database
• E-value. Measure of quality of the match. Higher E-values indicate that BLAST found a less homologous sequence.
• Score. This shows the score of the local alignment generated through the BLAST search.
• Bit score. This shows the bit score of the local alignment generated through the BLAST search. Bit scores are normalized, which means that the bit scores from different alignments can be compared, even if different scoring matrices have been used.
• HSP length. The length of the HSP.
• Identity. Shows the number of identical residues in the query and HSP sequence.
• %Identity. Shows the percentage of identical residues in the query and HSP sequence.
• Positive. Shows the number of similar but not necessarily identical residues in the query and HSP sequence.
• %Positive. Shows the percentage of similar but not necessarily identical residues in the query and HSP sequence.
